# Supplementary material for: Reduction of surface treatment time by combination of citric acid and ascorbic acid while restoring shear bond strength of metal brackets bonded to bleached enamel: a pilot study
Source: BMC Oral Health. 2024 Jun 12;24:680. doi: 10.1186/s12903-024-04424-1 (PMC11167946; doi:10.1186/s12903-024-04424-1)
Supplement: Supplementary file 1 — Supplementary Material 1 [file 12903_2024_4424_MOESM1_ESM.xlsx]

## Sheet: stability test
	pure solusion
	Percentage																Peak area
	Time point	Asc	CT	NaAsc	L-ascorbic acid (Asc)				Citric acid (CT)				Sodium ascorbate (NaAsc)				L-ascorbic acid (Asc)				Citric acid (CT)				Sodium ascorbate (NaAsc)
					1	2	3	SD	1	2	3	SD	1	2	3	SD	1	2	3	SD	1	2	3	SD	1	2	3	SD
	0 hour	100	100	100	100	100	100	0	100	100	100	0	100	100	100	0	21655.7	21318	23191.6	998.616	2091.13	2306.68	2353.68	139.999	5499.6	5494.83	6702.03	695.605
	0 hour (New)	100	100	100	100	100	100	0	100	100	100	0	100	100	100	0	13536.5	13435.7	13435.7	58.1969	2148.08	2192.27	2135.45	29.8341	5208.83	5137.44	5113.65	49.5348
	1 hour	98.0497	105.571	95.7804	97.5992	96.108	100.442	2.20183	110.751	108.582	97.382	7.17473	100.768	100.462	86.1114	8.37502	21135.8	20488.3	23294.1	1469.13	2315.95	2504.63	2292.06	116.444	5541.85	5520.19	5771.21	139.097
	3 hour	101.685	99.9083	98.4191	100.225	103.181	101.649	1.47856	100.046	99.8148	99.864	0.121903	98.2114	98.2504	98.7954	0.326511	21704.4	21996.2	23574	1005.82	2092.1	2302.4	2350.48	137.416	5401.23	5398.69	6621.3	705.14
	24 hour	101.347	108.258	100.796	102.035	98.2395	103.767	2.82729	118.446	110.912	95.4143	11.7432	105.312	105.418	91.6578	7.91391	22096.3	20942.7	24065.3	1578.94	2476.87	2558.39	2245.75	162.176	5791.73	5792.52	6142.93	202.539
	48 hour	100.682	106.432	91.5517	98.0435	109.047	94.9546	7.40725	109.643	105.635	104.017	2.89615	96.9722	97.249	80.4337	9.62943	21232	23246.6	22021.5	1015.12	2292.78	2436.66	2448.23	86.605	5333.08	5343.67	5390.69	30.664
	72 hour	98.741	117.012	94.5477	97.179	105.378	93.6662	6.00989	112.849	127.534	110.654	9.17778	103.024	99.7613	80.8582	11.9671	21044.8	22464.4	21722.7	710.039	2359.83	2941.79	2604.45	292.213	5665.89	5481.71	5419.14	128.269
	7 day	102.22	113.134	95.8007	104.055	107.161	95.4427	6.07099	113.8	113.153	112.449	0.675465	100.972	102.437	83.9932	10.2519	22533.9	22844.6	22134.7	355.868	2379.7	2610.07	2646.69	144.738	5553.03	5628.75	5629.25	43.8589
	14 day	97.8802	101.525	60.684	98.258	98.3886	96.9938	0.77036	101.96	101.386	101.23	0.38464	56.8595	58.044	67.1484	5.62963	13300.7	13219.2	13031.8	137.882	2190.19	2222.64	2161.72	30.4841	2961.71	2981.98	3433.73	266.864
	21 day	91.0154	101.617	38.9234	89.1279	92.2163	91.702	1.6547	102.179	99.4349	103.238	1.96278	36.3906	43.0445	37.3352	3.60009	12064.8	12389.9	12320.8	171.27	2194.89	2179.88	2204.59	12.4515	1895.52	2211.39	1909.19	178.55
	30 day	77.648	100.925	26.4436	76.1297	78.9471	77.8672	1.42143	100.407	99.0132	103.354	2.21615	24.002	30.6574	24.6715	3.66457	10305.3	10607.1	10462	150.937	2156.82	2170.63	2207.07	25.9586	1250.22	1575.01	1261.61	184.314
	mix solution
	Percentage											Peak area
	Time point	Asc	CT	L-ascorbic acid (Asc)				Citric acid (CT)				L-ascorbic acid (Asc)				Citric acid (CT)
				1	2	3	SD	1	2	3	SD	1	2	3	SD	1	2	3	SD
	0 hour	100	100	100	100	100	0	100	100	100	0	19895.7	19986.9	20515.2	334.464	2152	2124.75	2217.23	47.5212
	0 hour (New)	100	100	100	100	100	0	100	100	100	0	12213.5	11864.6	12166.4	189.311	1784.16	1759.39	1806.56	23.5959
	1 hour	88.2671	82.9266	95.1381	80.6788	88.9843	7.25628	90.1244	75.2426	83.4129	7.45285	18928.4	16125.2	18255.3	1463.35	1939.48	1598.72	1849.46	176.582
	3 hour	89.1223	82.866	96.2977	81.0281	90.041	7.67616	90.0585	75.1991	83.3404	7.44104	19159.1	16195	18472.1	1551.51	1938.06	1597.8	1847.85	176.276
	24 hour	90.8089	84.8685	91.3398	90.141	90.9457	0.611004	84.6348	85.2671	84.7035	0.346927	18172.7	18016.4	18657.7	334.395	1821.34	1811.72	1878.07	35.8564
	48 hour	93.9685	89.2732	95.487	91.0176	95.401	2.55592	90.0439	86.5057	91.2701	2.47393	18997.8	18191.6	19571.7	693.301	1937.74	1838.03	2023.67	92.9031
	72 hour	91.4245	85.6192	91.2881	94.5159	88.4695	3.0255	85.0947	90.0873	81.6755	4.23036	18162.4	18890.8	18149.7	424.256	1831.23	1914.14	1810.94	54.6727
	7 day	86.2162	80.5476	89.8033	91.0586	77.7867	7.32711	83.7395	86.5206	71.3826	8.05799	17867	18199.8	15958.1	1209.67	1802.07	1838.35	1582.72	138.312
	14 day	95.7159	96.2304	93.1494	97.3501	96.6481	2.25019	92.7692	99.5554	96.3667	3.39511	11376.8	11550.2	11758.6	191.167	1655.15	1751.56	1740.92	52.8621
	21 day	89.6365	99.3268	87.7447	90.8366	90.3283	1.65796	97.1485	101.48	99.3516	2.16596	10716.7	10777.4	10989.7	143.344	1733.28	1785.43	1794.85	33.1627
	30 day	71.2507	77.8923	72.6036	71.3164	69.832	1.38695	83.1289	75.2281	75.3198	4.53526	8867.44	8461.41	8496.04	225.091	1483.15	1323.55	1360.7	83.511

## Sheet: ph
	Sample	pH	1	2	3	SD
	50% ascorbic acid/H2O	1.52	1.52	1.52	1.51	0.01
	50% citric acid/H2O	0.9	0.97	0.86	0.86	0.06
	10% sodium ascorbate/H2O	7.05	7.01	7.05	7.09	0.04
	50% ascorbic acid + 50% citric acid/H2O	0.72	0.74	0.72	0.71	0.02
	H2O	7.06	7.05	7.07	7.05	0.01
	37%Phosphoric acid	0.56	0.49	0.59	0.6	0.06

## Sheet: kinetic reaction
	Time (min)	AUC
		Asc					Asc+CT					NaAsc
		Average	1	2	3	SD	Average	1	2	3	SD	Average	1	2	3	SD
	0	8086.5	8092.36	8260	7907.13	176.508	6975.18	6695.23	6928.99	7301.34	305.687	5763.55	5056.07	6666.97	5567.62	823.125
	2	7499.97	7669.52	7281.02	7549.36	198.907	6703.08	6591.88	6690.6	6826.77	117.94	226.869	150.124	267.09	263.393	66.4889
	4	7180.97	7344.92	6859.73	7338.26	278.224	6596.49	6547	6588.9	6653.58	53.6977	39.9252	74.1791	28.195	17.4016	30.1516
	6	6761.59	6953.82	6208.86	7122.08	486.011	6261.01	5967.71	6404.43	6410.9	254.033	14.931	15.0563	15.9885	13.7481	1.12548
	8	6226.32	6624.09	5270.67	6784.2	831.478	6122.92	6166.77	6030.28	6171.7	80.265	14.8424	14.7254	14.75	15.0517	0.181664
	10	5534.56	5650.82	4520.93	6431.92	960.787	5751.44	5955.43	5446.96	5851.93	268.718	13.8323	13.4856	12.9429	15.0683	1.10429
	Time (min)	Concentration of sample remaining(mmole)
		Asc					Asc+CT					NaAsc
		Average	1	2	3	SD	Average	1	2	3	SD	Average	1	2	3	SD
	0	2.8393	2.8393	2.8393	2.8393	0	2.8393	2.8393	2.8393	2.8393	0	0.520508	0.520508	0.520508	0.520508	0
	2	2.63485	2.69094	2.50278	2.71083	0.114806	2.73061	2.79547	2.74161	2.65475	0.0710035	0.0203105	0.0154548	0.0208525	0.0246242	0.00460864
	4	2.52335	2.57705	2.35796	2.63502	0.146129	2.68792	2.77643	2.69994	2.5874	0.0950884	0.00382154	0.00763652	0.00220126	0.00162684	0.00331633
	6	2.37715	2.43982	2.13424	2.5574	0.218432	2.54938	2.53077	2.62435	2.49303	0.0676111	0.00136119	0.00155	0.00124827	0.00128528	0.000164565
	8	2.19065	2.32414	1.81174	2.43607	0.332883	2.49541	2.61519	2.47103	2.40001	0.109642	0.00135822	0.00151594	0.00115158	0.00140716	0.000187046
	10	1.94875	1.98265	1.55402	2.30958	0.378915	2.34441	2.52557	2.23201	2.27566	0.158396	0.00126917	0.00138831	0.00101049	0.00140871	0.000224257
	Time (min)	Concentration of sample lose (mmole)
		Asc					Asc+CT					NaAsc
		Average	1	2	3	SD	Average	1	2	3	SD	Average	1	2	3	SD
	0	0	0	0	0	0	0	0	0	0	0	0	0	0	0	0
	2	0.204448	0.148357	0.336517	0.128471	0.114806	0.108687	0.0438275	0.0976839	0.18455	0.0710035	0.500198	0.505053	0.499656	0.495884	0.00460864
	4	0.31595	0.262247	0.481331	0.204271	0.146129	0.151372	0.0628613	0.139359	0.251896	0.0950884	0.516686	0.512871	0.518307	0.518881	0.00331633
	6	0.462143	0.399471	0.70506	0.281897	0.218432	0.289914	0.308526	0.214946	0.346269	0.0676111	0.519147	0.518958	0.51926	0.519223	0.000164565
	8	0.648645	0.51516	1.02755	0.403222	0.332883	0.343884	0.224105	0.368262	0.439286	0.109642	0.51915	0.518992	0.519356	0.519101	0.000187046
	10	0.890545	0.856642	1.28527	0.52972	0.378915	0.494885	0.31373	0.607289	0.563636	0.158396	0.519239	0.51912	0.519498	0.519099	0.000224257
		MW (g/mole)		Weight (g)
		Asc	176.1	0.5
		NaAsc	192.12	0.1
		CT	198.106	0.5
		Sample disappear
			Concentration (mmole)			SD
		Time	Asc	only Asc in Asc+CT	NaAsc	Asc	only Asc inAsc+CT	NaAsc
		2	0.204448	0.108687	0.500198	0.114806	0.0710035	0.00460864
		4	0.31595	0.151372	0.516686	0.146129	0.0950884	0.00331633
		6	0.462143	0.289914	0.519147	0.218432	0.0676111	0.000164565
		8	0.648645	0.343884	0.51915	0.332883	0.109642	0.000187046
		10	0.890545	0.494885	0.519239	0.378915	0.158396	0.000224257
		Sample remain
			Concentration (mmole)			SD
		Time	Asc	only Asc in Asc+CT	NaAsc	Asc	only Asc inAsc+CT	NaAsc
		2	2.63485	2.73061	0.0203105	0.114806	0.0710035	0.00460864
		4	2.52335	2.68792	0.00382154	0.146129	0.0950884	0.00331633
		6	2.37715	2.54938	0.00136119	0.218432	0.0676111	0.000164565
		8	2.19065	2.49541	0.00135822	0.332883	0.109642	0.000187046
		10	1.94875	2.34441	0.00126917	0.378915	0.158396	0.000224257

## Sheet: SBS
SBS	Group
29.1836	1	Control
23.3469	1	Control
22.8526	1	Control
23.5782	1	Control
25.8204	1	Control
21.7915	1	Control
20.8673	1	Control
23.8113	1	Control
24.1185	1	Control
17.6445	1	Control
10.3563	1	Control
22.9418	1	Control
16.6735	1	Control
13.6608	1	Control
17.5383	1	Control
15.4723	2	Bleach
14.1653	2	Bleach
9.4853	2	Bleach
4.7994	2	Bleach
6.3823	2	Bleach
6.5737	2	Bleach
12.4002	2	Bleach
5.2728	2	Bleach
10.4764	2	Bleach
15.851	2	Bleach
4.8002	2	Bleach
9.4253	2	Bleach
10.2596	2	Bleach
17.0969	2	Bleach
14.3221	2	Bleach
9.9531	3	Bleach
17.8603	3	Bleach
16.4821	3	Bleach
14.3221	3	Bleach
17.4715	3	Bleach
10.5314	3	Bleach
13.6193	3	Bleach
5.4006	3	Bleach
4.3782	3	Bleach
12.3671	3	Bleach
10.2239	3	Bleach
12.4023	3	Bleach
17.0969	3	Bleach
19.0004	3	Bleach
8.6874	3	Bleach
23.2472	4	AACA
23.2146	4	AACA
15.7875	4	AACA
17.2496	4	AACA
25.2524	4	AACA
15.9589	4	AACA
9.6437	4	AACA
13.9477	4	AACA
13.1631	4	AACA
16.7936	4	AACA
11.3762	4	AACA
15.5578	4	AACA
15.5395	4	AACA
15.2064	4	AACA
23.2553	4	AACA
5.4318	5	AA
14.6557	5	AA
11.7406	5	AA
6.8424	5	AA
4.8298	5	AA
15.1893	5	AA
13.3673	5	AA
11.4308	5	AA
8.26954	5	AA
16.476	5	AA
14.6885	5	AA
7.6389	5	AA
10.2695	5	AA
8.3256	5	AA
9.1002	5	AA

## Sheet: Sum Stability
	Time point	Asc	CT	NaAsc	L-ascorbic acid (Asc)					Citric acid (CT)					Sodium ascorbate (NaAsc)
					1	2	3	SD	%RSD	1	2	3	SD	%RSD	1	2	3	SD	%RSD
	0 hour	22055.1	2250.5	5898.82	21655.7	21318	23191.6	998.616	4.52782	2091.13	2306.68	2353.68	139.999	6.22079	5499.6	5494.83	6702.03	695.605	11.7923
	1 hour	21639.4	2370.88	5611.08	21135.8	20488.3	23294.1	1469.13	6.78914	2315.95	2504.63	2292.06	116.444	4.91142	5541.85	5520.19	5771.21	139.097	2.47896
	3 hour	22424.9	2248.33	5807.07	21704.4	21996.2	23574	1005.82	4.48527	2092.1	2302.4	2350.48	137.416	6.11191	5401.23	5398.69	6621.3	705.14	12.1428
	24 hour	22368.1	2427	5909.06	22096.3	20942.7	24065.3	1578.94	7.05891	2476.87	2558.39	2245.75	162.176	6.68214	5791.73	5792.52	6142.93	202.539	3.4276
	48 hour	22166.7	2392.56	5355.81	21232	23246.6	22021.5	1015.12	4.57948	2292.78	2436.66	2448.23	86.605	3.61977	5333.08	5343.67	5390.69	30.664	0.572536
	72 hour	21744	2635.36	5522.25	21044.8	22464.4	21722.7	710.039	3.26545	2359.83	2941.79	2604.45	292.213	11.0882	5665.89	5481.71	5419.14	128.269	2.32276
	7 day	22504.4	2545.49	5603.68	22533.9	22844.6	22134.7	355.868	1.58133	2379.7	2610.07	2646.69	144.738	5.68605	5553.03	5628.75	5629.25	43.8589	0.78268
	7 day (New)	13466.7	2197.21	4119.5	13159.9	13726.7	13513.6	286.292	2.12592	2192.87	2230.7	2168.06	31.5425	1.43557	4097.55	4267.94	3993.03	138.765	3.36849
	14 day	13183.9	2191.52	3125.81	13300.7	13219.2	13031.8	137.882	1.04583	2190.19	2222.64	2161.72	30.4841	1.391	2961.71	2981.98	3433.73	266.864	8.53744
	21 day	12258.5	2193.12	2005.37	12064.8	12389.9	12320.8	171.27	1.39715	2194.89	2179.88	2204.59	12.4515	0.567752	1895.52	2211.39	1909.19	178.55	8.90359
	30 day	10458.1	2178.17	1362.28	10305.3	10607.1	10462	150.937	1.44325	2156.82	2170.63	2207.07	25.9586	1.19176	1250.22	1575.01	1261.61	184.314	13.5298
	60 day	7997.47	1415.45	3964.9	7827.29	7829.09	8336.03	293.202	3.66619	1360.34	1360.34	1525.69	95.4635	6.74437	3916.88	3913.82	4064	85.836	2.1649
	Time point	Asc	CT	L-ascorbic acid (Asc)					Citric acid (CT)
				1	2	3	SD	%RSD	1	2	3	SD	%RSD
	0 hour	20132.6	2164.66	19895.7	19986.9	20515.2	334.464	1.66131	2152	2124.75	2217.23	47.5212	2.19532
	1 hour	17769.6	1795.88	18928.4	16125.2	18255.3	1463.35	8.2351	1939.48	1598.72	1849.46	176.582	9.83259
	3 hour	17942.1	1794.57	19159.1	16195	18472.1	1551.51	8.64731	1938.06	1597.8	1847.85	176.276	9.82277
	24 hour	18282.3	1837.04	18172.7	18016.4	18657.7	334.395	1.82907	1821.34	1811.72	1878.07	35.8564	1.95186
	48 hour	18920.4	1933.15	18997.8	18191.6	19571.7	693.301	3.66431	1937.74	1838.03	2023.67	92.9031	4.80579
	72 hour	18401	1852.1	18162.4	18890.8	18149.7	424.256	2.30562	1831.23	1914.14	1810.94	54.6727	2.95193
	7 day	17341.6	1741.05	17867	18199.8	15958.1	1209.67	6.97555	1802.07	1838.35	1582.72	138.312	7.94418
	7 day (New)	12090.6	1783.37	12036.8	12038	12197	92.1471	0.762138	1784.16	1759.39	1806.56	23.5959	1.32311
	14 day	11561.9	1715.88	11376.8	11550.2	11758.6	191.167	1.65343	1655.15	1751.56	1740.92	52.8621	3.08076
	21 day	10827.9	1771.19	10716.7	10777.4	10989.7	143.344	1.32383	1733.28	1785.43	1794.85	33.1627	1.87235
	30 day	8608.3	1389.13	8867.44	8461.41	8496.04	225.091	2.61482	1483.15	1323.55	1360.7	83.511	6.01173
	60 day	7265.3	1568.25	7194.15	7312.08	7289.68	62.6302	0.862045	1525.42	1598.54	1580.78	38.1363	2.43178

## Sheet: Stability
	L-ascorbic acid
	Time point	AUC (aver)	1	2	3	SD	%RSD
	0 hour	22055.1	21655.7	21318	23191.6	998.616	4.52782
	0 hour (New)	13469.3	13536.5	13435.7	13435.7	58.1969	0.432071
	1 hour	21639.4	21135.8	20488.3	23294.1	1469.13	6.78914
	3 hour	22424.9	21704.4	21996.2	23574	1005.82	4.48527
	24 hour	22368.1	22096.3	20942.7	24065.3	1578.94	7.05891
	48 hour	22166.7	21232	23246.6	22021.5	1015.12	4.57948
	72 hour	21744	21044.8	22464.4	21722.7	710.039	3.26545
	7 day	22504.4	22533.9	22844.6	22134.7	355.868	1.58133
	7 day (New)	13466.7	13159.9	13726.7	13513.6	286.292	2.12592
	14 day	13183.9	13300.7	13219.2	13031.8	137.882	1.04583
	21 day	12258.5	12064.8	12389.9	12320.8	171.27	1.39715
	30 day	10458.1	10305.3	10607.1	10462	150.937	1.44325
	60 day	7997.47	7827.29	7829.09	8336.03	293.202	3.66619
	Citric acid
	Time point	AUC (aver)	1	2	3	SD	%RSD
	0 hour	2250.5	2091.13	2306.68	2353.68	139.999	6.22079
	0 hour (New)	2158.6	2148.08	2192.27	2135.45	29.8341	1.3821
	1 hour	2370.88	2315.95	2504.63	2292.06	116.444	4.91142
	3 hour	2248.33	2092.1	2302.4	2350.48	137.416	6.11191
	24 hour	2427	2476.87	2558.39	2245.75	162.176	6.68214
	48 hour	2392.56	2292.78	2436.66	2448.23	86.605	3.61977
	72 hour	2635.36	2359.83	2941.79	2604.45	292.213	11.0882
	7 day	2545.49	2379.7	2610.07	2646.69	144.738	5.68605
	7 day (New)	2197.21	2192.87	2230.7	2168.06	31.5425	1.43557
	14 day	2191.52	2190.19	2222.64	2161.72	30.4841	1.391
	21 day	2193.12	2194.89	2179.88	2204.59	12.4515	0.567752
	30 day	2178.17	2156.82	2170.63	2207.07	25.9586	1.19176
	60 day	1415.45	1360.34	1360.34	1525.69	95.4635	6.74437
	Sodium ascorbate
	Time point	AUC (aver)	1	2	3	SD	%RSD
	0 hour	5898.82	5499.6	5494.83	6702.03	695.605	11.7923
	0 hour (New)	5153.31	5208.83	5137.44	5113.65	49.5348	0.961224
	1 hour	5611.08	5541.85	5520.19	5771.21	139.097	2.47896
	3 hour	5807.07	5401.23	5398.69	6621.3	705.14	12.1428
	24 hour	5909.06	5791.73	5792.52	6142.93	202.539	3.4276
	48 hour	5355.81	5333.08	5343.67	5390.69	30.664	0.572536
	72 hour	5522.25	5665.89	5481.71	5419.14	128.269	2.32276
	7 day	5603.68	5553.03	5628.75	5629.25	43.8589	0.78268
	7 day (New)	4119.5	4097.55	4267.94	3993.03	138.765	3.36849
	14 day	3125.81	2961.71	2981.98	3433.73	266.864	8.53744
	21 day	2005.37	1895.52	2211.39	1909.19	178.55	8.90359
	30 day	1362.28	1250.22	1575.01	1261.61	184.314	13.5298
	60 day	3964.9	3916.88	3913.82	4064	85.836	2.1649
	L-ascorbic acid + Citric acid
	Time point	AUC (aver) Asc	AUC (aver) Asc	AUC of Asc					AUC of CT
				1	2	3	SD	%RSD	1	2	3	SD	%RSD
	0 hour	20132.6	2164.66	19895.7	19986.9	20515.2	334.464	1.66131	2152	2124.75	2217.23	47.5212	2.19532
	0 hour (New)	12081.5	1716.29	12213.5	11864.6	12166.4	189.311	1.56695	1739.42	1688.25	1721.2	25.9347	1.51109
	1 hour	17769.6	1795.88	18928.4	16125.2	18255.3	1463.35	8.2351	1939.48	1598.72	1849.46	176.582	9.83259
	3 hour	17942.1	1794.57	19159.1	16195	18472.1	1551.51	8.64731	1938.06	1597.8	1847.85	176.276	9.82277
	24 hour	18282.3	1837.04	18172.7	18016.4	18657.7	334.395	1.82907	1821.34	1811.72	1878.07	35.8564	1.95186
	48 hour	18920.4	1933.15	18997.8	18191.6	19571.7	693.301	3.66431	1937.74	1838.03	2023.67	92.9031	4.80579
	72 hour	18401	1852.1	18162.4	18890.8	18149.7	424.256	2.30562	1831.23	1914.14	1810.94	54.6727	2.95193
	7 day	17341.6	1741.05	17867	18199.8	15958.1	1209.67	6.97555	1802.07	1838.35	1582.72	138.312	7.94418
	7 day (New)	12090.6	1783.37	12036.8	12038	12197	92.1471	0.762138	1784.16	1759.39	1806.56	23.5959	1.32311
	14 day	11561.9	1715.88	11376.8	11550.2	11758.6	191.167	1.65343	1655.15	1751.56	1740.92	52.8621	3.08076
	21 day	10827.9	1771.19	10716.7	10777.4	10989.7	143.344	1.32383	1733.28	1785.43	1794.85	33.1627	1.87235
	30 day	8608.3	1389.13	8867.44	8461.41	8496.04	225.091	2.61482	1483.15	1323.55	1360.7	83.511	6.01173
	60 day	7265.3	1568.25	7194.15	7312.08	7289.68	62.6302	0.862045	1525.42	1598.54	1580.78	38.1363	2.43178

## Sheet: Chromatogram
L-ascorbic acid		Citric acid		Sodaium ascorbate		Ascorbic+Citric acid
RT	50% Asc	RT	50% CT	RT	10% NaAsc	RT	50%Asc+50% CT
0.00375	-0.105381	0.000416667	-0.0953674	0.00375	-0.099659	0.00375	-0.0886917
0.0104167	-0.105381	0.00708333	-0.0944138	0.0104167	-0.102043	0.0104167	-0.0882149
0.0170833	-0.105381	0.01375	-0.0934601	0.0170833	-0.105381	0.0170833	-0.0867844
0.02375	-0.104904	0.0204167	-0.0929832	0.02375	-0.107288	0.02375	-0.084877
0.0304167	-0.104427	0.0270833	-0.0925064	0.0304167	-0.108242	0.0304167	-0.0834465
0.0370833	-0.103951	0.03375	-0.0915527	0.0370833	-0.107765	0.0370833	-0.0824928
0.04375	-0.103474	0.0404167	-0.0901222	0.04375	-0.106812	0.04375	-0.0824928
0.0504167	-0.10252	0.0470833	-0.0891685	0.0504167	-0.105381	0.0504167	-0.0834465
0.0570833	-0.102043	0.05375	-0.0891685	0.0570833	-0.103951	0.0570833	-0.0844002
0.06375	-0.101089	0.0604167	-0.0886917	0.06375	-0.103474	0.06375	-0.0863075
0.0704167	-0.100613	0.0670833	-0.0882149	0.0704167	-0.103474	0.0704167	-0.0882149
0.0770833	-0.099659	0.07375	-0.087738	0.0770833	-0.103474	0.0770833	-0.0891685
0.08375	-0.099659	0.0804167	-0.0882149	0.08375	-0.102997	0.08375	-0.0882149
0.0904167	-0.099659	0.0870833	-0.0886917	0.0904167	-0.103474	0.0904167	-0.0872612
0.0970833	-0.100136	0.09375	-0.0886917	0.0970833	-0.103951	0.0970833	-0.0858307
0.10375	-0.100136	0.100417	-0.0882149	0.10375	-0.104427	0.10375	-0.0844002
0.110417	-0.0991821	0.107083	-0.0882149	0.110417	-0.104904	0.110417	-0.0839233
0.117083	-0.0982285	0.11375	-0.087738	0.117083	-0.105381	0.117083	-0.0839233
0.12375	-0.0963211	0.120417	-0.0867844	0.12375	-0.105381	0.12375	-0.0844002
0.130417	-0.0948906	0.127083	-0.0853539	0.130417	-0.105381	0.130417	-0.084877
0.137083	-0.0939369	0.13375	-0.0839233	0.137083	-0.104904	0.137083	-0.0858307
0.14375	-0.0934601	0.140417	-0.082016	0.14375	-0.103951	0.14375	-0.0863075
0.150417	-0.0939369	0.147083	-0.0810623	0.150417	-0.102043	0.150417	-0.087738
0.157083	-0.0944138	0.15375	-0.0805855	0.157083	-0.101089	0.157083	-0.087738
0.16375	-0.0953674	0.160417	-0.0815392	0.16375	-0.101566	0.16375	-0.0882149
0.170417	-0.0958443	0.167083	-0.0834465	0.170417	-0.101566	0.170417	-0.0882149
0.177083	-0.0953674	0.17375	-0.084877	0.177083	-0.101566	0.177083	-0.0882149
0.18375	-0.0948906	0.180417	-0.0863075	0.18375	-0.101089	0.18375	-0.087738
0.190417	-0.0944138	0.187083	-0.087738	0.190417	-0.101566	0.190417	-0.0872612
0.197083	-0.0939369	0.19375	-0.0886917	0.197083	-0.10252	0.197083	-0.0872612
0.20375	-0.0934601	0.200417	-0.0882149	0.20375	-0.103951	0.20375	-0.0863075
0.210417	-0.0929832	0.207083	-0.0872612	0.210417	-0.104904	0.210417	-0.0858307
0.217083	-0.0925064	0.21375	-0.0872612	0.217083	-0.105858	0.217083	-0.0853539
0.22375	-0.0925064	0.220417	-0.0872612	0.22375	-0.106335	0.22375	-0.0853539
0.230417	-0.0920296	0.227083	-0.087738	0.230417	-0.106335	0.230417	-0.0853539
0.237083	-0.0920296	0.23375	-0.0886917	0.237083	-0.105858	0.237083	-0.0858307
0.24375	-0.0925064	0.240417	-0.0901222	0.24375	-0.103951	0.24375	-0.0863075
0.250417	-0.0929832	0.247083	-0.0915527	0.250417	-0.102043	0.250417	-0.0872612
0.257083	-0.0939369	0.25375	-0.0934601	0.257083	-0.101089	0.257083	-0.0891685
0.26375	-0.0958443	0.260417	-0.0953674	0.26375	-0.100613	0.26375	-0.0910759
0.270417	-0.0977516	0.267083	-0.0967979	0.270417	-0.101089	0.270417	-0.0925064
0.277083	-0.0987053	0.27375	-0.0991821	0.277083	-0.102997	0.277083	-0.0934601
0.28375	-0.100136	0.280417	-0.101089	0.28375	-0.105858	0.28375	-0.0939369
0.290417	-0.101566	0.287083	-0.102043	0.290417	-0.109196	0.290417	-0.0925064
0.297083	-0.102997	0.29375	-0.102997	0.297083	-0.11158	0.297083	-0.0905991
0.30375	-0.103474	0.300417	-0.102997	0.30375	-0.113964	0.30375	-0.0891685
0.310417	-0.103951	0.307083	-0.103474	0.310417	-0.116348	0.310417	-0.0882149
0.317083	-0.103951	0.31375	-0.103951	0.317083	-0.118732	0.317083	-0.0882149
0.32375	-0.104427	0.320417	-0.104427	0.32375	-0.120163	0.32375	-0.0886917
0.330417	-0.104904	0.327083	-0.105381	0.330417	-0.12207	0.330417	-0.0896454
0.337083	-0.104904	0.33375	-0.106335	0.337083	-0.123501	0.337083	-0.0910759
0.34375	-0.105381	0.340417	-0.106335	0.34375	-0.124454	0.34375	-0.0920296
0.350417	-0.105381	0.347083	-0.105381	0.350417	-0.123978	0.350417	-0.0929832
0.357083	-0.106335	0.35375	-0.103474	0.357083	-0.123501	0.357083	-0.0934601
0.36375	-0.107288	0.360417	-0.102043	0.36375	-0.123978	0.36375	-0.0939369
0.370417	-0.108242	0.367083	-0.100613	0.370417	-0.124931	0.370417	-0.0944138
0.377083	-0.109196	0.37375	-0.099659	0.377083	-0.126362	0.377083	-0.0944138
0.38375	-0.110626	0.380417	-0.0991821	0.38375	-0.127316	0.38375	-0.0948906
0.390417	-0.11158	0.387083	-0.0987053	0.390417	-0.128746	0.390417	-0.0958443
0.397083	-0.112534	0.39375	-0.0991821	0.397083	-0.13113	0.397083	-0.0967979
0.40375	-0.112534	0.400417	-0.100136	0.40375	-0.132561	0.40375	-0.0972748
0.410417	-0.11158	0.407083	-0.101089	0.410417	-0.133038	0.410417	-0.0972748
0.417083	-0.110626	0.41375	-0.101566	0.417083	-0.133514	0.417083	-0.0977516
0.42375	-0.109673	0.420417	-0.102043	0.42375	-0.133991	0.42375	-0.0982285
0.430417	-0.109196	0.427083	-0.10252	0.430417	-0.134945	0.430417	-0.0987053
0.437083	-0.108719	0.43375	-0.10252	0.437083	-0.133991	0.437083	-0.0987053
0.44375	-0.108242	0.440417	-0.101566	0.44375	-0.132561	0.44375	-0.0987053
0.450417	-0.108719	0.447083	-0.099659	0.450417	-0.131607	0.450417	-0.0991821
0.457083	-0.109196	0.45375	-0.0977516	0.457083	-0.130177	0.457083	-0.100136
0.46375	-0.110149	0.460417	-0.0963211	0.46375	-0.1297	0.46375	-0.100613
0.470417	-0.110626	0.467083	-0.0944138	0.470417	-0.128746	0.470417	-0.100613
0.477083	-0.111103	0.47375	-0.0925064	0.477083	-0.128269	0.477083	-0.100136
0.48375	-0.11158	0.480417	-0.0905991	0.48375	-0.128746	0.48375	-0.100136
0.490417	-0.11158	0.487083	-0.0901222	0.490417	-0.130177	0.490417	-0.099659
0.497083	-0.111103	0.49375	-0.0901222	0.497083	-0.131607	0.497083	-0.0991821
0.50375	-0.110626	0.500417	-0.0891685	0.50375	-0.133514	0.50375	-0.0987053
0.510417	-0.111103	0.507083	-0.0882149	0.510417	-0.135899	0.510417	-0.0982285
0.517083	-0.112057	0.51375	-0.087738	0.517083	-0.13876	0.517083	-0.0977516
0.52375	-0.113964	0.520417	-0.0867844	0.52375	-0.139713	0.52375	-0.0972748
0.530417	-0.116348	0.527083	-0.0858307	0.530417	-0.14019	0.530417	-0.0967979
0.537083	-0.118732	0.53375	-0.0858307	0.537083	-0.139236	0.537083	-0.0972748
0.54375	-0.120163	0.540417	-0.0872612	0.54375	-0.138283	0.54375	-0.0977516
0.550417	-0.12064	0.547083	-0.0891685	0.550417	-0.136375	0.550417	-0.0982285
0.557083	-0.12064	0.55375	-0.0910759	0.557083	-0.134945	0.557083	-0.0991821
0.56375	-0.119209	0.560417	-0.0925064	0.56375	-0.133991	0.56375	-0.101089
0.570417	-0.117779	0.567083	-0.0934601	0.570417	-0.133991	0.570417	-0.10252
0.577083	-0.116825	0.57375	-0.0939369	0.577083	-0.133038	0.577083	-0.103474
0.58375	-0.116825	0.580417	-0.0929832	0.58375	-0.132084	0.58375	-0.104427
0.590417	-0.117779	0.587083	-0.0915527	0.590417	-0.130653	0.590417	-0.106335
0.597083	-0.118732	0.59375	-0.0901222	0.597083	-0.130177	0.597083	-0.108242
0.60375	-0.120163	0.600417	-0.0896454	0.60375	-0.1297	0.60375	-0.109673
0.610417	-0.122547	0.607083	-0.0891685	0.610417	-0.129223	0.610417	-0.110626
0.617083	-0.123978	0.61375	-0.0891685	0.617083	-0.1297	0.617083	-0.11158
0.62375	-0.124454	0.620417	-0.0901222	0.62375	-0.130177	0.62375	-0.11158
0.630417	-0.124454	0.627083	-0.0901222	0.630417	-0.130653	0.630417	-0.111103
0.637083	-0.123978	0.63375	-0.0896454	0.637083	-0.1297	0.637083	-0.109196
0.64375	-0.12207	0.640417	-0.0891685	0.64375	-0.128269	0.64375	-0.107765
0.650417	-0.120163	0.647083	-0.0896454	0.650417	-0.127792	0.650417	-0.107288
0.657083	-0.118732	0.65375	-0.0905991	0.657083	-0.127316	0.657083	-0.107765
0.66375	-0.119209	0.660417	-0.0910759	0.66375	-0.126839	0.66375	-0.108719
0.670417	-0.119686	0.667083	-0.0925064	0.670417	-0.127792	0.670417	-0.110149
0.677083	-0.121117	0.67375	-0.0948906	0.677083	-0.129223	0.677083	-0.112057
0.68375	-0.123024	0.680417	-0.0967979	0.68375	-0.130653	0.68375	-0.113964
0.690417	-0.124454	0.687083	-0.0967979	0.690417	-0.131607	0.690417	-0.115871
0.697083	-0.125885	0.69375	-0.0963211	0.697083	-0.131607	0.697083	-0.116348
0.70375	-0.125885	0.700417	-0.0958443	0.70375	-0.13113	0.70375	-0.116348
0.710417	-0.125885	0.707083	-0.0958443	0.710417	-0.130653	0.710417	-0.116348
0.717083	-0.125408	0.71375	-0.0958443	0.717083	-0.130653	0.717083	-0.115871
0.72375	-0.124454	0.720417	-0.0963211	0.72375	-0.13113	0.72375	-0.115395
0.730417	-0.123978	0.727083	-0.0972748	0.730417	-0.13113	0.730417	-0.114918
0.737083	-0.123501	0.73375	-0.0977516	0.737083	-0.130653	0.737083	-0.115395
0.74375	-0.122547	0.740417	-0.0982285	0.74375	-0.1297	0.74375	-0.114918
0.750417	-0.121593	0.747083	-0.0977516	0.750417	-0.128746	0.750417	-0.113964
0.757083	-0.121117	0.75375	-0.0972748	0.757083	-0.126839	0.757083	-0.11301
0.76375	-0.12064	0.760417	-0.0967979	0.76375	-0.124454	0.76375	-0.11158
0.770417	-0.120163	0.767083	-0.0963211	0.770417	-0.123024	0.770417	-0.110626
0.777083	-0.120163	0.77375	-0.0963211	0.777083	-0.121593	0.777083	-0.108719
0.78375	-0.119686	0.780417	-0.0972748	0.78375	-0.12064	0.78375	-0.106335
0.790417	-0.119686	0.787083	-0.0977516	0.790417	-0.119686	0.790417	-0.103951
0.797083	-0.119209	0.79375	-0.0982285	0.797083	-0.119209	0.797083	-0.102043
0.80375	-0.117779	0.800417	-0.0982285	0.80375	-0.118256	0.80375	-0.100136
0.810417	-0.115395	0.807083	-0.0982285	0.810417	-0.116825	0.810417	-0.0982285
0.817083	-0.112057	0.81375	-0.0972748	0.817083	-0.115395	0.817083	-0.0977516
0.82375	-0.108242	0.820417	-0.0958443	0.82375	-0.114441	0.82375	-0.0987053
0.830417	-0.103474	0.827083	-0.0944138	0.830417	-0.113487	0.830417	-0.100136
0.837083	-0.0977516	0.83375	-0.0925064	0.837083	-0.112057	0.837083	-0.101089
0.84375	-0.0905991	0.840417	-0.0910759	0.84375	-0.110626	0.84375	-0.101566
0.850417	-0.0824928	0.847083	-0.0886917	0.850417	-0.109196	0.850417	-0.100613
0.857083	-0.0729561	0.85375	-0.0863075	0.857083	-0.108242	0.857083	-0.0982285
0.86375	-0.061512	0.860417	-0.0834465	0.86375	-0.106812	0.86375	-0.0939369
0.870417	-0.0481606	0.867083	-0.0810623	0.870417	-0.104427	0.870417	-0.0882149
0.877083	-0.0348091	0.87375	-0.0786781	0.877083	-0.102043	0.877083	-0.0824928
0.88375	-0.0219345	0.880417	-0.0772476	0.88375	-0.099659	0.88375	-0.0762939
0.890417	-0.0109673	0.887083	-0.0758171	0.890417	-0.0982285	0.890417	-0.0705719
0.897083	-0.0038147	0.89375	-0.0743866	0.897083	-0.0982285	0.897083	-0.0667572
0.90375	0	0.900417	-0.0724792	0.90375	-0.100136	0.90375	-0.0634193
0.910417	0.00190735	0.907083	-0.0677109	0.910417	-0.102997	0.910417	-0.058651
0.917083	0.00286102	0.91375	-0.0557899	0.917083	-0.106812	0.917083	-0.0529289
0.92375	-0.000953674	0.920417	-0.0400543	0.92375	-0.113487	0.92375	-0.0514984
0.930417	-0.017643	0.927083	-0.026226	0.930417	-0.126362	0.930417	-0.0619888
0.937083	-0.0519753	0.93375	-0.0238419	0.937083	-0.148773	0.937083	-0.0910759
0.94375	-0.105858	0.940417	-0.0371933	0.94375	-0.179768	0.94375	-0.139236
0.950417	-0.17643	0.947083	-0.0681877	0.950417	-0.215054	0.950417	-0.20504
0.957083	-0.252247	0.95375	-0.112057	0.957083	-0.246048	0.957083	-0.277519
0.96375	-0.314713	0.960417	-0.154495	0.96375	-0.257969	0.96375	-0.337124
0.970417	-0.348091	0.967083	-0.178814	0.970417	-0.241756	0.970417	-0.367641
0.977083	-0.346184	0.97375	-0.175476	0.977083	-0.198364	0.977083	-0.363827
0.98375	-0.311375	0.980417	-0.143051	0.98375	-0.132561	0.98375	-0.329018
0.990417	-0.250816	0.987083	-0.0872612	0.990417	-0.043869	0.990417	-0.268459
0.997083	-0.166893	0.99375	-0.0128746	0.997083	0.103951	0.997083	-0.1688
1.00375	-0.0138283	1.00042	0.11301	1.00375	0.461578	1.00375	0.0853539
1.01042	0.351429	1.00708	0.442028	1.01042	1.33133	1.01042	0.794411
1.01708	1.13678	1.01375	1.27316	1.01708	3.05605	1.01708	2.38848
1.02375	2.50387	1.02042	2.92826	1.02375	5.82933	1.02375	5.19991
1.03042	4.4775	1.02708	5.56612	1.03042	9.624	1.03042	9.28307
1.03708	6.96039	1.03375	9.11808	1.03708	14.2312	1.03708	14.4329
1.04375	9.75132	1.04042	13.3476	1.04375	19.228	1.04375	20.2217
1.05042	12.5122	1.04708	17.8308	1.05042	23.9215	1.05042	25.9242
1.05708	14.7872	1.05375	21.9073	1.05708	27.5078	1.05708	30.571
1.06375	16.1686	1.06042	24.8342	1.06375	29.4027	1.06375	33.3118
1.07042	16.4728	1.06708	26.1197	1.07042	29.4247	1.07042	33.7853
1.07708	15.7542	1.07375	25.6925	1.07708	27.7238	1.07708	32.1336
1.08375	14.2083	1.08042	23.7875	1.08375	24.6692	1.08375	28.7976
1.09042	12.1136	1.08708	20.7992	1.09042	20.8011	1.09042	24.3931
1.09708	9.80663	1.09375	17.2367	1.09708	16.7327	1.09708	19.6395
1.10375	7.60937	1.10042	13.6518	1.10375	12.9805	1.10375	15.1978
1.11042	5.73587	1.10708	10.4766	1.11042	9.83238	1.11042	11.4751
1.11708	4.25339	1.11375	7.91264	1.11708	7.3595	1.11708	8.57639
1.12375	3.13282	1.12042	5.95951	1.12375	5.49316	1.12375	6.40774
1.13042	2.30122	1.12708	4.51183	1.13042	4.10748	1.13042	4.80461
1.13708	1.68371	1.13375	3.44372	1.13708	3.07703	1.13708	3.61109
1.14375	1.2188	1.14042	2.64645	1.14375	2.29931	1.14375	2.71034
1.15042	0.860691	1.14708	2.03991	1.15042	1.70374	1.15042	2.02036
1.15708	0.582695	1.15375	1.57166	1.15708	1.24407	1.15708	1.48821
1.16375	0.367165	1.16042	1.20735	1.16375	0.889778	1.16375	1.0767
1.17042	0.201225	1.16708	0.926495	1.17042	0.619888	1.17042	0.760555
1.17708	0.0743866	1.17375	0.713825	1.17708	0.416756	1.17708	0.520229
1.18375	-0.0214577	1.18042	0.553131	1.18375	0.265121	1.18375	0.340939
1.19042	-0.0915527	1.18708	0.432014	1.19042	0.154018	1.19042	0.207901
1.19708	-0.142574	1.19375	0.341415	1.19708	0.0720024	1.19708	0.111103
1.20375	-0.178814	1.20042	0.274658	1.20375	0.0104904	1.20375	0.0405312
1.21042	-0.20504	1.20708	0.225544	1.21042	-0.0357628	1.21042	-0.0100136
1.21708	-0.224113	1.21375	0.188828	1.21708	-0.0715256	1.21708	-0.0462532
1.22375	-0.236988	1.22042	0.161171	1.22375	-0.0987053	1.22375	-0.0720024
1.23042	-0.245094	1.22708	0.139236	1.23042	-0.121593	1.23042	-0.0901222
1.23708	-0.25034	1.23375	0.121593	1.23708	-0.140667	1.23708	-0.103474
1.24375	-0.253677	1.24042	0.106812	1.24375	-0.155926	1.24375	-0.113487
1.25042	-0.253201	1.24708	0.0944138	1.25042	-0.16737	1.25042	-0.12064
1.25708	-0.249863	1.25375	0.0829697	1.25708	-0.174999	1.25708	-0.124931
1.26375	-0.243187	1.26042	0.0720024	1.26375	-0.179291	1.26375	-0.128269
1.27042	-0.234604	1.26708	0.061512	1.27042	-0.181198	1.27042	-0.130177
1.27708	-0.224113	1.27375	0.0529289	1.27708	-0.180244	1.27708	-0.129223
1.28375	-0.211716	1.28042	0.0476837	1.28375	-0.175953	1.28375	-0.124931
1.29042	-0.198841	1.28708	0.0457764	1.29042	-0.169754	1.29042	-0.118256
1.29708	-0.186443	1.29375	0.0462532	1.29708	-0.164509	1.29708	-0.111103
1.30375	-0.176907	1.30042	0.0491142	1.30375	-0.160217	1.30375	-0.103951
1.31042	-0.170231	1.30708	0.0529289	1.31042	-0.15831	1.31042	-0.0967979
1.31708	-0.168324	1.31375	0.0581741	1.31708	-0.158787	1.31708	-0.0925064
1.32375	-0.169754	1.32042	0.0619888	1.32375	-0.163078	1.32375	-0.0934601
1.33042	-0.175476	1.32708	0.0619888	1.33042	-0.170708	1.33042	-0.099659
1.33708	-0.185966	1.33375	0.058651	1.33708	-0.182152	1.33708	-0.109196
1.34375	-0.198364	1.34042	0.0538826	1.34375	-0.195503	1.34375	-0.121593
1.35042	-0.211239	1.34708	0.0481606	1.35042	-0.209332	1.35042	-0.135899
1.35708	-0.222206	1.35375	0.0419617	1.35708	-0.221729	1.35708	-0.14925
1.36375	-0.230312	1.36042	0.0348091	1.36375	-0.23222	1.36375	-0.160217
1.37042	-0.234604	1.36708	0.0276566	1.37042	-0.239849	1.37042	-0.166416
1.37708	-0.234127	1.37375	0.0214577	1.37708	-0.245094	1.37708	-0.16737
1.38375	-0.228405	1.38042	0.0166893	1.38375	-0.247955	1.38375	-0.163555
1.39042	-0.218868	1.38708	0.0123978	1.39042	-0.249386	1.39042	-0.154972
1.39708	-0.205994	1.39375	0.00953674	1.39708	-0.249386	1.39708	-0.143051
1.40375	-0.189304	1.40042	0.00715256	1.40375	-0.247955	1.40375	-0.127792
1.41042	-0.1688	1.40708	0.00524521	1.41042	-0.246525	1.41042	-0.109196
1.41708	-0.145435	1.41375	0.00333786	1.41708	-0.245094	1.41708	-0.0882149
1.42375	-0.119686	1.42042	0.00143051	1.42375	-0.24271	1.42375	-0.0653267
1.43042	-0.0896454	1.42708	-0.00190735	1.43042	-0.240326	1.43042	-0.041008
1.43708	-0.0553131	1.43375	-0.00667572	1.43708	-0.237465	1.43708	-0.0128746
1.44375	-0.0157356	1.44042	-0.0123978	1.44375	-0.23365	1.44375	0.0200272
1.45042	0.0290871	1.44708	-0.017643	1.45042	-0.227928	1.45042	0.0576973
1.45708	0.0815392	1.45375	-0.0219345	1.45708	-0.219822	1.45708	0.10252
1.46375	0.143528	1.46042	-0.0252724	1.46375	-0.208855	1.46375	0.156879
1.47042	0.216484	1.46708	-0.0276566	1.47042	-0.195026	1.47042	0.222206
1.47708	0.300884	1.47375	-0.0290871	1.47708	-0.179768	1.47708	0.2985
1.48375	0.398636	1.48042	-0.0300407	1.48375	-0.163078	1.48375	0.387669
1.49042	0.5126	1.48708	-0.0305176	1.49042	-0.143528	1.49042	0.491619
1.49708	0.646114	1.49375	-0.0300407	1.49708	-0.12064	1.49708	0.612259
1.50375	0.801086	1.50042	-0.0295639	1.50375	-0.0944138	1.50375	0.752449
1.51042	0.980854	1.50708	-0.0286102	1.51042	-0.0638962	1.51042	0.914574
1.51708	1.18923	1.51375	-0.0267029	1.51708	-0.0281334	1.51708	1.10292
1.52375	1.43099	1.52042	-0.0252724	1.52375	0.0133514	1.52375	1.32227
1.53042	1.71041	1.52708	-0.0228882	1.53042	0.061512	1.53042	1.57595
1.53708	2.03371	1.53375	-0.0209808	1.53708	0.117779	1.53708	1.86872
1.54375	2.40803	1.54042	-0.0190735	1.54375	0.183105	1.54375	2.2068
1.55042	2.84195	1.54708	-0.0181198	1.55042	0.259876	1.55042	2.59876
1.55708	3.34406	1.55375	-0.0181198	1.55708	0.349045	1.55708	3.05367
1.56375	3.92437	1.56042	-0.0195503	1.56375	0.452995	1.56375	3.58057
1.57042	4.59719	1.56708	-0.0219345	1.57042	0.573635	1.57042	4.19044
1.57708	5.37729	1.57375	-0.0252724	1.57708	0.713348	1.57708	4.89855
1.58375	6.28424	1.58042	-0.0290871	1.58375	0.875473	1.58375	5.72205
1.59042	7.34138	1.58708	-0.0324249	1.59042	1.06382	1.59042	6.68573
1.59708	8.58498	1.59375	-0.0357628	1.59708	1.28555	1.59708	7.83014
1.60375	10.0884	1.60042	-0.038147	1.60375	1.5502	1.60375	9.24015
1.61042	12.0378	1.60708	-0.0405312	1.61042	1.87397	1.61042	11.1389
1.61708	14.9732	1.61375	-0.0433922	1.61708	2.29597	1.61708	14.2179
1.62375	20.8449	1.62042	-0.0462532	1.62375	2.92206	1.62375	21.1053
1.63042	37.6482	1.62708	-0.0491142	1.63042	4.07124	1.63042	41.5273
1.63708	88.3932	1.63375	-0.0514984	1.63708	6.73962	1.63708	98.8317
1.64375	209.925	1.64042	-0.0519753	1.64375	13.689	1.64375	224.969
1.65042	432.894	1.64708	-0.0514984	1.65042	30.7512	1.65042	442.595
1.65708	761.189	1.65375	-0.0495911	1.65708	66.3524	1.65708	750.973
1.66375	1171.87	1.66042	-0.0462532	1.66375	127.941	1.66375	1129.56
1.67042	1629.91	1.66708	-0.0395775	1.67042	217.477	1.67042	1548.57
1.67708	2091.96	1.67375	-0.0300407	1.67708	329.826	1.67708	1970.84
1.68375	2506.88	1.68042	-0.0181198	1.68375	455.041	1.68375	2354.38
1.69042	2832.96	1.68708	-0.00572205	1.69042	581.695	1.69042	2665.59
1.69708	3057.63	1.69375	0.00762939	1.69708	699.472	1.69708	2892.12
1.70375	3196.1	1.70042	0.020504	1.70375	800.812	1.70375	3038.97
1.71042	3269.46	1.70708	0.0324249	1.71042	881.333	1.71042	3113.54
1.71708	3289.21	1.71375	0.0414848	1.71708	938.834	1.71708	3116.44
1.72375	3256.85	1.72042	0.0481606	1.72375	971.565	1.72375	3045.1
1.73042	3169.46	1.72708	0.0534058	1.73042	977.248	1.73042	2901.22
1.73708	3024.28	1.73375	0.0553131	1.73708	953.23	1.73708	2693.92
1.74375	2822.31	1.74042	0.0538826	1.74375	898.39	1.74375	2438.23
1.75042	2570.55	1.74708	0.0486374	1.75042	816.035	1.75042	2152.32
1.75708	2283	1.75375	0.0395775	1.75708	715.016	1.75708	1856.11
1.76375	1979.55	1.76042	0.0286102	1.76375	607.247	1.76375	1568.95
1.77042	1681.4	1.76708	0.0166893	1.77042	503.413	1.77042	1306.14
1.77708	1406.04	1.77375	0.00667572	1.77708	410.409	1.77708	1076.51
1.78375	1163.78	1.78042	0	1.78375	331.285	1.78375	882.556
1.79042	958.104	1.78708	-0.00238419	1.79042	266.363	1.79042	722.375
1.79708	787.581	1.79375	0.000953674	1.79708	214.332	1.79708	591.861
1.80375	647.951	1.80042	0.00905991	1.80375	173.115	1.80375	486.191
1.81042	533.988	1.80708	0.0214577	1.81042	140.542	1.81042	400.617
1.81708	440.706	1.81375	0.0362396	1.81708	114.686	1.81708	330.798
1.82375	363.839	1.82042	0.0514984	1.82375	93.9732	1.82375	273.086
1.83042	299.945	1.82708	0.0662804	1.83042	77.1465	1.83042	224.711
1.83708	246.3	1.83375	0.079155	1.83708	63.231	1.83708	183.732
1.84375	200.879	1.84042	0.0896454	1.84375	51.5275	1.84375	148.869
1.85042	162.307	1.84708	0.0972748	1.85042	41.5769	1.85042	119.259
1.85708	129.678	1.85375	0.101089	1.85708	33.1035	1.85708	94.275
1.86375	102.352	1.86042	0.101089	1.86375	25.9471	1.86375	73.4472
1.87042	79.7682	1.86708	0.0972748	1.87042	19.9928	1.87042	56.3807
1.87708	61.3728	1.87375	0.0901222	1.87708	15.141	1.87708	42.6898
1.88375	46.6394	1.88042	0.0796318	1.88375	11.2839	1.88375	31.9533
1.89042	35.0657	1.88708	0.0658035	1.89042	8.3003	1.89042	23.7103
1.89708	26.166	1.89375	0.0500679	1.89708	6.0544	1.89708	17.5095
1.90375	19.4597	1.90042	0.0338554	1.90375	4.40168	1.90375	12.9361
1.91042	14.4906	1.90708	0.0185966	1.91042	3.20673	1.91042	9.62448
1.91708	10.859	1.91375	0.00572205	1.91708	2.35367	1.91708	7.25889
1.92375	8.23307	1.92042	-0.00524521	1.92375	1.75047	1.92375	5.57756
1.93042	6.34861	1.92708	-0.0133514	1.93042	1.32513	1.93042	4.3788
1.93708	4.99773	1.93375	-0.0195503	1.93708	1.02425	1.93708	3.51667
1.94375	4.0226	1.94042	-0.0252724	1.94375	0.807762	1.94375	2.8882
1.95042	3.3083	1.94708	-0.0300407	1.95042	0.648499	1.95042	2.42233
1.95708	2.77567	1.95375	-0.0357628	1.95708	0.528812	1.95708	2.06852
1.96375	2.37226	1.96042	-0.0414848	1.96375	0.436306	1.96375	1.79529
1.97042	2.06041	1.96708	-0.0476837	1.97042	0.363827	1.97042	1.58024
1.97708	1.81627	1.97375	-0.0534058	1.97708	0.304699	1.97708	1.4081
1.98375	1.62029	1.98042	-0.0581741	1.98375	0.255585	1.98375	1.26791
1.99042	1.4596	1.98708	-0.0624657	1.99042	0.2141	1.99042	1.15108
1.99708	1.32561	1.99375	-0.0667572	1.99708	0.178814	1.99708	1.05095
2.00375	1.21117	2.00042	-0.0705719	2.00375	0.14925	2.00375	0.963688
2.01042	1.11151	2.00708	-0.0739098	2.01042	0.123024	2.01042	0.886917
2.01708	1.02377	2.01375	-0.0777245	2.01708	0.0987053	2.01708	0.817776
2.02375	0.944614	2.02042	-0.082016	2.02375	0.0772476	2.02375	0.75531
2.03042	0.874043	2.02708	-0.0853539	2.03042	0.0572205	2.03042	0.698566
2.03708	0.811577	2.03375	-0.0882149	2.03708	0.0386238	2.03708	0.648499
2.04375	0.754833	2.04042	-0.0905991	2.04375	0.0214577	2.04375	0.602722
2.05042	0.701904	2.04708	-0.0920296	2.05042	0.00619888	2.05042	0.55933
2.05708	0.652313	2.05375	-0.0939369	2.05708	-0.00667572	2.05708	0.517845
2.06375	0.604153	2.06042	-0.0948906	2.06375	-0.017643	2.06375	0.477791
2.07042	0.557423	2.06708	-0.0958443	2.07042	-0.026226	2.07042	0.439644
2.07708	0.5126	2.07375	-0.0967979	2.07708	-0.0338554	2.07708	0.403404
2.08375	0.470161	2.08042	-0.0972748	2.08375	-0.0405312	2.08375	0.368595
2.09042	0.431538	2.08708	-0.0977516	2.09042	-0.0462532	2.09042	0.338078
2.09708	0.395775	2.09375	-0.0972748	2.09708	-0.0510216	2.09708	0.311375
2.10375	0.363827	2.10042	-0.0967979	2.10375	-0.0553131	2.10375	0.288963
2.11042	0.335693	2.10708	-0.0963211	2.11042	-0.0600815	2.11042	0.268459
2.11708	0.310421	2.11375	-0.0963211	2.11708	-0.0634193	2.11708	0.25034
2.12375	0.287533	2.12042	-0.0967979	2.12375	-0.0662804	2.12375	0.23365
2.13042	0.267029	2.12708	-0.0972748	2.13042	-0.0681877	2.13042	0.218391
2.13708	0.249386	2.13375	-0.0977516	2.13708	-0.0710487	2.13708	0.204086
2.14375	0.23365	2.14042	-0.0977516	2.14375	-0.0743866	2.14375	0.190258
2.15042	0.218391	2.14708	-0.0982285	2.15042	-0.0777245	2.15042	0.177383
2.15708	0.203609	2.15375	-0.0987053	2.15708	-0.0815392	2.15708	0.165939
2.16375	0.190258	2.16042	-0.0991821	2.16375	-0.084877	2.16375	0.154972
2.17042	0.176907	2.16708	-0.100136	2.17042	-0.0886917	2.17042	0.144482
2.17708	0.164509	2.17375	-0.101089	2.17708	-0.0915527	2.17708	0.134945
2.18375	0.153542	2.18042	-0.102043	2.18375	-0.0934601	2.18375	0.125885
2.19042	0.143051	2.18708	-0.102997	2.19042	-0.0948906	2.19042	0.117302
2.19708	0.133991	2.19375	-0.103474	2.19708	-0.0963211	2.19708	0.110149
2.20375	0.125885	2.20042	-0.103951	2.20375	-0.0987053	2.20375	0.103474
2.21042	0.118256	2.20708	-0.104427	2.21042	-0.102043	2.21042	0.0982285
2.21708	0.112057	2.21375	-0.104904	2.21708	-0.104904	2.21708	0.0934601
2.22375	0.106335	2.22042	-0.105381	2.22375	-0.107765	2.22375	0.0891685
2.23042	0.10252	2.22708	-0.105381	2.23042	-0.110149	2.23042	0.0853539
2.23708	0.099659	2.23375	-0.104904	2.23708	-0.112534	2.23708	0.0829697
2.24375	0.0977516	2.24042	-0.104427	2.24375	-0.114918	2.24375	0.0805855
2.25042	0.0953674	2.24708	-0.103951	2.25042	-0.116348	2.25042	0.0786781
2.25708	0.0929832	2.25375	-0.103951	2.25708	-0.117779	2.25708	0.0782013
2.26375	0.0905991	2.26042	-0.103951	2.26375	-0.119209	2.26375	0.0777245
2.27042	0.0882149	2.26708	-0.103951	2.27042	-0.120163	2.27042	0.0772476
2.27708	0.0858307	2.27375	-0.104427	2.27708	-0.121117	2.27708	0.0762939
2.28375	0.0844002	2.28042	-0.104904	2.28375	-0.122547	2.28375	0.0743866
2.29042	0.0829697	2.28708	-0.104427	2.29042	-0.123978	2.29042	0.0720024
2.29708	0.0805855	2.29375	-0.104427	2.29708	-0.126839	2.29708	0.0677109
2.30375	0.0767708	2.30042	-0.104427	2.30375	-0.1297	2.30375	0.0624657
2.31042	0.0724792	2.30708	-0.104904	2.31042	-0.133514	2.31042	0.0572205
2.31708	0.0686646	2.31375	-0.105381	2.31708	-0.137806	2.31708	0.0529289
2.32375	0.0634193	2.32042	-0.105858	2.32375	-0.140667	2.32375	0.0486374
2.33042	0.0572205	2.32708	-0.106812	2.33042	-0.142574	2.33042	0.043869
2.33708	0.0514984	2.33375	-0.107765	2.33708	-0.143528	2.33708	0.0386238
2.34375	0.04673	2.34042	-0.108242	2.34375	-0.144482	2.34375	0.0338554
2.35042	0.0414848	2.34708	-0.108719	2.35042	-0.145435	2.35042	0.0281334
2.35708	0.0357628	2.35375	-0.109196	2.35708	-0.146389	2.35708	0.0224113
2.36375	0.0286102	2.36042	-0.110149	2.36375	-0.147343	2.36375	0.0166893
2.37042	0.0214577	2.36708	-0.111103	2.37042	-0.14925	2.37042	0.0119209
2.37708	0.0138283	2.37375	-0.112057	2.37708	-0.150681	2.37708	0.00953674
2.38375	0.00667572	2.38042	-0.113487	2.38375	-0.152111	2.38375	0.00905991
2.39042	0	2.38708	-0.113964	2.39042	-0.152588	2.39042	0.0100136
2.39708	-0.00572205	2.39375	-0.11301	2.39708	-0.152588	2.39708	0.0123978
2.40375	-0.0104904	2.40042	-0.111103	2.40375	-0.153065	2.40375	0.0162125
2.41042	-0.0143051	2.40708	-0.109673	2.41042	-0.154018	2.41042	0.020504
2.41708	-0.0181198	2.41375	-0.107765	2.41708	-0.154495	2.41708	0.0243187
2.42375	-0.0224113	2.42042	-0.105858	2.42375	-0.154495	2.42375	0.0271797
2.43042	-0.0267029	2.42708	-0.104427	2.43042	-0.154495	2.43042	0.0276566
2.43708	-0.0309944	2.43375	-0.103951	2.43708	-0.153542	2.43708	0.0271797
2.44375	-0.0348091	2.44042	-0.102997	2.44375	-0.152111	2.44375	0.0267029
2.45042	-0.0386238	2.44708	-0.102043	2.45042	-0.151157	2.45042	0.0257492
2.45708	-0.0424385	2.45375	-0.101089	2.45708	-0.150681	2.45708	0.0243187
2.46375	-0.0457764	2.46042	-0.099659	2.46375	-0.150204	2.46375	0.023365
2.47042	-0.0491142	2.46708	-0.0987053	2.47042	-0.14925	2.47042	0.0228882
2.47708	-0.0514984	2.47375	-0.0977516	2.47708	-0.148296	2.47708	0.0219345
2.48375	-0.0538826	2.48042	-0.0967979	2.48375	-0.147343	2.48375	0.0200272
2.49042	-0.0562668	2.48708	-0.0963211	2.49042	-0.146389	2.49042	0.0166893
2.49708	-0.0581741	2.49375	-0.0958443	2.49708	-0.145435	2.49708	0.0133514
2.50375	-0.0596046	2.50042	-0.0958443	2.50375	-0.144482	2.50375	0.00953674
2.51042	-0.0605583	2.50708	-0.0953674	2.51042	-0.144482	2.51042	0.00524521
2.51708	-0.0619888	2.51375	-0.0953674	2.51708	-0.145435	2.51708	0.000953674
2.52375	-0.0638962	2.52042	-0.0958443	2.52375	-0.14782	2.52375	-0.0038147
2.53042	-0.0648499	2.52708	-0.0963211	2.53042	-0.149727	2.53042	-0.00905991
2.53708	-0.0662804	2.53375	-0.0972748	2.53708	-0.150681	2.53708	-0.0138283
2.54375	-0.0677109	2.54042	-0.0987053	2.54375	-0.150681	2.54375	-0.0185966
2.55042	-0.0691414	2.54708	-0.101089	2.55042	-0.150204	2.55042	-0.0228882
2.55708	-0.0700951	2.55375	-0.102997	2.55708	-0.14925	2.55708	-0.0257492
2.56375	-0.0700951	2.56042	-0.103474	2.56375	-0.14782	2.56375	-0.026226
2.57042	-0.0686646	2.56708	-0.102043	2.57042	-0.144482	2.57042	-0.0252724
2.57708	-0.0653267	2.57375	-0.0991821	2.57708	-0.139713	2.57708	-0.0224113
2.58375	-0.0605583	2.58042	-0.0934601	2.58375	-0.134468	2.58375	-0.017643
2.59042	-0.0538826	2.58708	-0.0853539	2.59042	-0.126839	2.59042	-0.0104904
2.59708	-0.0452995	2.59375	-0.0743866	2.59708	-0.117302	2.59708	-0.00190735
2.60375	-0.0343323	2.60042	-0.061512	2.60375	-0.104427	2.60375	0.00810623
2.61042	-0.0209808	2.60708	-0.04673	2.61042	-0.0896454	2.61042	0.0209808
2.61708	-0.00572205	2.61375	-0.0300407	2.61708	-0.0729561	2.61708	0.0367165
2.62375	0.0119209	2.62042	-0.0104904	2.62375	-0.0538826	2.62375	0.0548363
2.63042	0.0329018	2.62708	0.0104904	2.63042	-0.0338554	2.63042	0.0758171
2.63708	0.0553131	2.63375	0.0324249	2.63708	-0.0119209	2.63708	0.0987053
2.64375	0.0801086	2.64042	0.0553131	2.64375	0.0109673	2.64375	0.12207
2.65042	0.105858	2.64708	0.0801086	2.65042	0.0357628	2.65042	0.146389
2.65708	0.132561	2.65375	0.105381	2.65708	0.0600815	2.65708	0.170708
2.66375	0.158787	2.66042	0.130653	2.66375	0.0834465	2.66375	0.194073
2.67042	0.183582	2.66708	0.156403	2.67042	0.105858	2.67042	0.216961
2.67708	0.205994	2.67375	0.182152	2.67708	0.126839	2.67708	0.239372
2.68375	0.226498	2.68042	0.20647	2.68375	0.145435	2.68375	0.261307
2.69042	0.244141	2.68708	0.229836	2.69042	0.162125	2.69042	0.281811
2.69708	0.258923	2.69375	0.25034	2.69708	0.177383	2.69708	0.300884
2.70375	0.271797	2.70042	0.268936	2.70375	0.191689	2.70375	0.319481
2.71042	0.284195	2.70708	0.287056	2.71042	0.203609	2.71042	0.339031
2.71708	0.294685	2.71375	0.306606	2.71708	0.2141	2.71708	0.361919
2.72375	0.301838	2.72042	0.333309	2.72375	0.221729	2.72375	0.395298
2.73042	0.306129	2.72708	0.380516	2.73042	0.226021	2.73042	0.455379
2.73708	0.306606	2.73375	0.480175	2.73708	0.227451	2.73708	0.583172
2.74375	0.304699	2.74042	0.733376	2.74375	0.226498	2.74375	0.909805
2.75042	0.298977	2.74708	1.46532	2.75042	0.223637	2.75042	1.81103
2.75708	0.291824	2.75375	3.33548	2.75708	0.218391	2.75708	3.96919
2.76375	0.283718	2.76042	7.14874	2.76375	0.212193	2.76375	8.14629
2.77042	0.275612	2.76708	13.4811	2.77042	0.20504	2.77042	14.8258
2.77708	0.267029	2.77375	22.4581	2.77708	0.197411	2.77708	24.0364
2.78375	0.257492	2.78042	33.8392	2.78375	0.188351	2.78375	35.4495
2.79042	0.247478	2.78708	47.122	2.79042	0.178337	2.79042	48.4877
2.79708	0.236034	2.79375	61.5926	2.79708	0.166893	2.79708	62.4285
2.80375	0.22316	2.80042	76.5452	2.80375	0.155449	2.80375	76.6201
2.81042	0.209808	2.80708	91.5451	2.81042	0.143528	2.81042	90.6811
2.81708	0.196934	2.81375	106.477	2.81708	0.132561	2.81708	104.509
2.82375	0.184536	2.82042	121.35	2.82375	0.12207	2.82375	118.129
2.83042	0.172615	2.82708	136.095	2.83042	0.112534	2.83042	131.525
2.83708	0.161648	2.83375	150.441	2.83708	0.102997	2.83708	144.479
2.84375	0.152111	2.84042	163.861	2.84375	0.0939369	2.84375	156.507
2.85042	0.144005	2.84708	175.703	2.85042	0.0844002	2.85042	167.018
2.85708	0.136375	2.85375	185.415	2.85708	0.0734329	2.85708	175.548
2.86375	0.128269	2.86042	192.672	2.86375	0.0624657	2.86375	181.826
2.87042	0.12064	2.86708	197.345	2.87042	0.0524521	2.87042	185.714
2.87708	0.11301	2.87375	199.472	2.87708	0.0433922	2.87708	187.204
2.88375	0.105381	2.88042	199.254	2.88375	0.0348091	2.88375	186.461
2.89042	0.0972748	2.88708	197.016	2.89042	0.0271797	2.89042	183.813
2.89708	0.0882149	2.89375	193.122	2.89708	0.020504	2.89708	179.636
2.90375	0.0801086	2.90042	187.907	2.90375	0.014782	2.90375	174.264
2.91042	0.0724792	2.90708	181.658	2.91042	0.00858307	2.91042	167.96
2.91708	0.0648499	2.91375	174.595	2.91708	0.00190735	2.91708	160.924
2.92375	0.0576973	2.92042	166.89	2.92375	-0.00476837	2.92375	153.327
2.93042	0.0519753	2.92708	158.685	2.93042	-0.0114441	2.93042	145.308
2.93708	0.04673	2.93375	150.123	2.93708	-0.017643	2.93708	136.994
2.94375	0.0424385	2.94042	141.342	2.94375	-0.0247955	2.94375	128.502
2.95042	0.038147	2.94708	132.462	2.95042	-0.0305176	2.95042	119.949
2.95708	0.0348091	2.95375	123.583	2.95708	-0.0357628	2.95708	111.444
2.96375	0.0314713	2.96042	114.789	2.96375	-0.0405312	2.96375	103.076
2.97042	0.0276566	2.96708	106.154	2.97042	-0.0462532	2.97042	94.9082
2.97708	0.0243187	2.97375	97.7492	2.97708	-0.0514984	2.97708	86.998
2.98375	0.0214577	2.98042	89.6277	2.98375	-0.0557899	2.98375	79.3986
2.99042	0.0185966	2.98708	81.8329	2.99042	-0.0596046	2.99042	72.1669
2.99708	0.0157356	2.99375	74.4081	2.99708	-0.0624657	2.99708	65.3491
3.00375	0.0133514	3.00042	67.4009	3.00375	-0.0653267	3.00375	58.9771
3.01042	0.0114441	3.00708	60.8582	3.01042	-0.0677109	3.01042	53.0753
3.01708	0.0104904	3.01375	54.812	3.01708	-0.0696182	3.01708	47.6627
3.02375	0.00953674	3.02042	49.2744	3.02375	-0.0710487	3.02375	42.7513
3.03042	0.00953674	3.02708	44.2452	3.03042	-0.0724792	3.03042	38.3344
3.03708	0.0100136	3.03375	39.7129	3.03708	-0.0743866	3.03708	34.3838
3.04375	0.0109673	3.04042	35.655	3.04375	-0.0762939	3.04375	30.8638
3.05042	0.0119209	3.04708	32.0349	3.05042	-0.0786781	3.05042	27.7324
3.05708	0.0133514	3.05375	28.8057	3.05708	-0.0810623	3.05708	24.9496
3.06375	0.0157356	3.06042	25.9204	3.06375	-0.0834465	3.06375	22.4724
3.07042	0.0190735	3.06708	23.3369	3.07042	-0.0858307	3.07042	20.2589
3.07708	0.0228882	3.07375	21.0223	3.07708	-0.087738	3.07708	18.2714
3.08375	0.0281334	3.08042	18.9438	3.08375	-0.0896454	3.08375	16.4785
3.09042	0.0348091	3.08708	17.0717	3.09042	-0.0915527	3.09042	14.8582
3.09708	0.0414848	3.09375	15.3794	3.09708	-0.0929832	3.09708	13.3905
3.10375	0.0476837	3.10042	13.8445	3.10375	-0.0934601	3.10375	12.0578
3.11042	0.0529289	3.10708	12.4493	3.11042	-0.0939369	3.11042	10.8442
3.11708	0.0562668	3.11375	11.1804	3.11708	-0.0944138	3.11708	9.73654
3.12375	0.0581741	3.12042	10.0255	3.12375	-0.0953674	3.12375	8.72517
3.13042	0.0576973	3.12708	8.97264	3.13042	-0.0972748	3.13042	7.80296
3.13708	0.0548363	3.13375	8.01134	3.13708	-0.099659	3.13708	6.96135
3.14375	0.0510216	3.14042	7.13444	3.14375	-0.103951	3.14375	6.19364
3.15042	0.0462532	3.14708	6.33669	3.15042	-0.108719	3.15042	5.49269
3.15708	0.0429153	3.15375	5.61142	3.15708	-0.113487	3.15708	4.85325
3.16375	0.0400543	3.16042	4.951	3.16375	-0.116825	3.16375	4.27055
3.17042	0.0386238	3.16708	4.34971	3.17042	-0.119209	3.17042	3.74079
3.17708	0.0371933	3.17375	3.80421	3.17708	-0.121117	3.17708	3.26014
3.18375	0.0357628	3.18042	3.31116	3.18375	-0.12207	3.18375	2.82526
3.19042	0.0338554	3.18708	2.8677	3.19042	-0.122547	3.19042	2.4333
3.19708	0.0309944	3.19375	2.46906	3.19708	-0.123024	3.19708	2.08235
3.20375	0.0267029	3.20042	2.11287	3.20375	-0.123501	3.20375	1.7705
3.21042	0.0209808	3.20708	1.79529	3.21042	-0.123978	3.21042	1.49584
3.21708	0.0128746	3.21375	1.51491	3.21708	-0.123978	3.21708	1.25504
3.22375	0.0038147	3.22042	1.26839	3.22375	-0.123978	3.22375	1.04523
3.23042	-0.00667572	3.22708	1.05238	3.23042	-0.124454	3.23042	0.863552
3.23708	-0.0166893	3.23375	0.865459	3.23708	-0.125408	3.23708	0.708103
3.24375	-0.0276566	3.24042	0.705242	3.24375	-0.125885	3.24375	0.576019
3.25042	-0.038147	3.24708	0.56839	3.25042	-0.126839	3.25042	0.464439
3.25708	-0.0481606	3.25375	0.452518	3.25708	-0.127792	3.25708	0.370026
3.26375	-0.0572205	3.26042	0.355244	3.26375	-0.129223	3.26375	0.290871
3.27042	-0.0653267	3.26708	0.274181	3.27042	-0.130653	3.27042	0.225067
3.27708	-0.0734329	3.27375	0.207424	3.27708	-0.132561	3.27708	0.171185
3.28375	-0.0805855	3.28042	0.152588	3.28375	-0.134468	3.28375	0.126839
3.29042	-0.0858307	3.28708	0.107288	3.29042	-0.136375	3.29042	0.0901222
3.29708	-0.0896454	3.29375	0.0710487	3.29708	-0.138283	3.29708	0.0596046
3.30375	-0.0925064	3.30042	0.0414848	3.30375	-0.14019	3.30375	0.0348091
3.31042	-0.0939369	3.30708	0.017643	3.31042	-0.141621	3.31042	0.0143051
3.31708	-0.0944138	3.31375	-0.00238419	3.31708	-0.141621	3.31708	-0.00333786
3.32375	-0.0953674	3.32042	-0.0190735	3.32375	-0.140667	3.32375	-0.0185966
3.33042	-0.0972748	3.32708	-0.0324249	3.33042	-0.14019	3.33042	-0.0305176
3.33708	-0.0991821	3.33375	-0.0429153	3.33708	-0.139713	3.33708	-0.0395775
3.34375	-0.100136	3.34042	-0.0519753	3.34375	-0.13876	3.34375	-0.0462532
3.35042	-0.101566	3.34708	-0.0596046	3.35042	-0.13876	3.35042	-0.0505447
3.35708	-0.103474	3.35375	-0.0662804	3.35708	-0.14019	3.35708	-0.0548363
3.36375	-0.105381	3.36042	-0.0724792	3.36375	-0.142097	3.36375	-0.058651
3.37042	-0.106335	3.36708	-0.0782013	3.37042	-0.144005	3.37042	-0.0638962
3.37708	-0.107765	3.37375	-0.0829697	3.37708	-0.145435	3.37708	-0.0686646
3.38375	-0.110626	3.38042	-0.0863075	3.38375	-0.146866	3.38375	-0.0734329
3.39042	-0.114918	3.38708	-0.0886917	3.39042	-0.146866	3.39042	-0.0786781
3.39708	-0.118732	3.39375	-0.0905991	3.39708	-0.146389	3.39708	-0.0824928
3.40375	-0.121593	3.40042	-0.0929832	3.40375	-0.145912	3.40375	-0.0858307
3.41042	-0.124454	3.40708	-0.0958443	3.41042	-0.144958	3.41042	-0.0882149
3.41708	-0.127316	3.41375	-0.0991821	3.41708	-0.144482	3.41708	-0.0901222
3.42375	-0.129223	3.42042	-0.102997	3.42375	-0.144958	3.42375	-0.0925064
3.43042	-0.130653	3.42708	-0.106812	3.43042	-0.146389	3.43042	-0.0944138
3.43708	-0.131607	3.43375	-0.109673	3.43708	-0.148296	3.43708	-0.0958443
3.44375	-0.133991	3.44042	-0.112534	3.44375	-0.150204	3.44375	-0.0963211
3.45042	-0.135899	3.44708	-0.115395	3.45042	-0.152588	3.45042	-0.0977516
3.45708	-0.137806	3.45375	-0.117779	3.45708	-0.154495	3.45708	-0.0987053
3.46375	-0.13876	3.46042	-0.120163	3.46375	-0.155449	3.46375	-0.100136
3.47042	-0.139236	3.46708	-0.121593	3.47042	-0.155926	3.47042	-0.101566
3.47708	-0.14019	3.47375	-0.123501	3.47708	-0.156879	3.47708	-0.103951
3.48375	-0.140667	3.48042	-0.123501	3.48375	-0.157833	3.48375	-0.106812
3.49042	-0.142097	3.48708	-0.123501	3.49042	-0.15974	3.49042	-0.108719
3.49708	-0.144482	3.49375	-0.123024	3.49708	-0.162125	3.49708	-0.109196
3.50375	-0.147343	3.50042	-0.123501	3.50375	-0.164509	3.50375	-0.110149
3.51042	-0.150204	3.50708	-0.124931	3.51042	-0.16737	3.51042	-0.111103
3.51708	-0.152588	3.51375	-0.126839	3.51708	-0.169277	3.51708	-0.11158
3.52375	-0.154495	3.52042	-0.129223	3.52375	-0.170708	3.52375	-0.11158
3.53042	-0.154972	3.52708	-0.132561	3.53042	-0.171661	3.53042	-0.11301
3.53708	-0.154972	3.53375	-0.134945	3.53708	-0.172138	3.53708	-0.115871
3.54375	-0.154495	3.54042	-0.135899	3.54375	-0.172615	3.54375	-0.119209
3.55042	-0.154018	3.54708	-0.136852	3.55042	-0.174046	3.55042	-0.121593
3.55708	-0.153065	3.55375	-0.136375	3.55708	-0.175476	3.55708	-0.123501
3.56375	-0.153065	3.56042	-0.135899	3.56375	-0.17643	3.56375	-0.125408
3.57042	-0.153542	3.56708	-0.134468	3.57042	-0.176907	3.57042	-0.127316
3.57708	-0.154495	3.57375	-0.133991	3.57708	-0.176907	3.57708	-0.128746
3.58375	-0.155449	3.58042	-0.134468	3.58375	-0.176907	3.58375	-0.130177
3.59042	-0.155449	3.58708	-0.135422	3.59042	-0.175476	3.59042	-0.131607
3.59708	-0.155926	3.59375	-0.136375	3.59708	-0.174046	3.59708	-0.133038
3.60375	-0.155926	3.60042	-0.137329	3.60375	-0.173092	3.60375	-0.133991
3.61042	-0.156403	3.60708	-0.137806	3.61042	-0.172615	3.61042	-0.133991
3.61708	-0.155926	3.61375	-0.137806	3.61708	-0.173092	3.61708	-0.133991
3.62375	-0.155926	3.62042	-0.136852	3.62375	-0.173569	3.62375	-0.133514
3.63042	-0.155926	3.62708	-0.137329	3.63042	-0.174522	3.63042	-0.133514
3.63708	-0.156403	3.63375	-0.137806	3.63708	-0.175953	3.63708	-0.133038
3.64375	-0.156403	3.64042	-0.137329	3.64375	-0.17786	3.64375	-0.133038
3.65042	-0.156879	3.64708	-0.137329	3.65042	-0.179768	3.65042	-0.132561
3.65708	-0.157356	3.65375	-0.137329	3.65708	-0.181198	3.65708	-0.131607
3.66375	-0.157833	3.66042	-0.137806	3.66375	-0.182629	3.66375	-0.13113
3.67042	-0.159264	3.66708	-0.137806	3.67042	-0.183105	3.67042	-0.130177
3.67708	-0.161171	3.67375	-0.137806	3.67708	-0.183582	3.67708	-0.130177
3.68375	-0.162601	3.68042	-0.137329	3.68375	-0.182629	3.68375	-0.131607
3.69042	-0.163078	3.68708	-0.136852	3.69042	-0.182152	3.69042	-0.133038
3.69708	-0.163555	3.69375	-0.136375	3.69708	-0.181198	3.69708	-0.134468
3.70375	-0.164986	3.70042	-0.134945	3.70375	-0.180721	3.70375	-0.135422
3.71042	-0.165939	3.70708	-0.133038	3.71042	-0.180721	3.71042	-0.135899
3.71708	-0.165939	3.71375	-0.132084	3.71708	-0.180244	3.71708	-0.135899
3.72375	-0.164986	3.72042	-0.132561	3.72375	-0.179291	3.72375	-0.135422
3.73042	-0.164032	3.72708	-0.133991	3.73042	-0.17786	3.73042	-0.134468
3.73708	-0.163555	3.73375	-0.135899	3.73708	-0.177383	3.73708	-0.133514
3.74375	-0.163555	3.74042	-0.137806	3.74375	-0.177383	3.74375	-0.132561
3.75042	-0.164032	3.74708	-0.139236	3.75042	-0.17786	3.75042	-0.132561
3.75708	-0.165462	3.75375	-0.139236	3.75708	-0.17786	3.75708	-0.132561
3.76375	-0.166416	3.76042	-0.138283	3.76375	-0.178337	3.76375	-0.133038
3.77042	-0.167847	3.76708	-0.136852	3.77042	-0.179291	3.77042	-0.134468
3.77708	-0.168324	3.77375	-0.135899	3.77708	-0.180244	3.77708	-0.135899
3.78375	-0.167847	3.78042	-0.134945	3.78375	-0.180244	3.78375	-0.137329
3.79042	-0.16737	3.78708	-0.134468	3.79042	-0.180721	3.79042	-0.137806
3.79708	-0.166893	3.79375	-0.134468	3.79708	-0.181198	3.79708	-0.138283
3.80375	-0.166893	3.80042	-0.134945	3.80375	-0.182629	3.80375	-0.13876
3.81042	-0.167847	3.80708	-0.135422	3.81042	-0.184059	3.81042	-0.139236
3.81708	-0.1688	3.81375	-0.135899	3.81708	-0.185013	3.81708	-0.14019
3.82375	-0.170231	3.82042	-0.137329	3.82375	-0.18549	3.82375	-0.140667
3.83042	-0.170708	3.82708	-0.139236	3.83042	-0.185966	3.83042	-0.141621
3.83708	-0.170708	3.83375	-0.141621	3.83708	-0.186443	3.83708	-0.142574
3.84375	-0.170231	3.84042	-0.144005	3.84375	-0.18692	3.84375	-0.143051
3.85042	-0.169754	3.84708	-0.145435	3.85042	-0.187397	3.85042	-0.142574
3.85708	-0.1688	3.85375	-0.146389	3.85708	-0.187874	3.85708	-0.141621
3.86375	-0.168324	3.86042	-0.146389	3.86375	-0.187874	3.86375	-0.140667
3.87042	-0.16737	3.86708	-0.146389	3.87042	-0.187874	3.87042	-0.139713
3.87708	-0.167847	3.87375	-0.147343	3.87708	-0.187874	3.87708	-0.138283
3.88375	-0.168324	3.88042	-0.148773	3.88375	-0.188351	3.88375	-0.137329
3.89042	-0.169277	3.88708	-0.150681	3.89042	-0.188828	3.89042	-0.137329
3.89708	-0.169277	3.89375	-0.153065	3.89708	-0.188828	3.89708	-0.137806
3.90375	-0.169277	3.90042	-0.155449	3.90375	-0.188828	3.90375	-0.139713
3.91042	-0.1688	3.90708	-0.156403	3.91042	-0.188828	3.91042	-0.142097
3.91708	-0.168324	3.91375	-0.155926	3.91708	-0.187874	3.91708	-0.144958
3.92375	-0.167847	3.92042	-0.154495	3.92375	-0.185966	3.92375	-0.147343
3.93042	-0.16737	3.92708	-0.153065	3.93042	-0.184059	3.93042	-0.14925
3.93708	-0.167847	3.93375	-0.151634	3.93708	-0.183582	3.93708	-0.150204
3.94375	-0.1688	3.94042	-0.150681	3.94375	-0.183582	3.94375	-0.150681
3.95042	-0.169754	3.94708	-0.150681	3.95042	-0.184059	3.95042	-0.149727
3.95708	-0.170231	3.95375	-0.150681	3.95708	-0.185013	3.95708	-0.14925
3.96375	-0.170231	3.96042	-0.151157	3.96375	-0.18549	3.96375	-0.148773
3.97042	-0.169754	3.96708	-0.151157	3.97042	-0.18549	3.97042	-0.148296
3.97708	-0.169754	3.97375	-0.151157	3.97708	-0.184536	3.97708	-0.147343
3.98375	-0.169277	3.98042	-0.151157	3.98375	-0.182629	3.98375	-0.147343
3.99042	-0.169277	3.98708	-0.150681	3.99042	-0.181675	3.99042	-0.147343
3.99708	-0.169754	3.99375	-0.150681	3.99708	-0.181198	3.99708	-0.147343
		4.00042	-0.150681

## Sheet: Chromatogram (+)
L-ascorbic acid		0	Citric acid		1000	Sodaium ascorbate		500	Ascorbic+Citric acid		50
RT	50% Asc	50% Asc	RT	50% CT	50% CT	RT	10% NaAsc	10% NaAsc	RT	50%Asc+50% CT	50%Asc+50% CT
0.00375	-0.105381	-0.105381	0.000416667	-0.0953674	999.905	0.00375	-0.099659	499.9	0.00375	-0.0886917	49.9113
0.0104167	-0.105381	-0.105381	0.00708333	-0.0944138	999.906	0.0104167	-0.102043	499.898	0.0104167	-0.0882149	49.9118
0.0170833	-0.105381	-0.105381	0.01375	-0.0934601	999.907	0.0170833	-0.105381	499.895	0.0170833	-0.0867844	49.9132
0.02375	-0.104904	-0.104904	0.0204167	-0.0929832	999.907	0.02375	-0.107288	499.893	0.02375	-0.084877	49.9151
0.0304167	-0.104427	-0.104427	0.0270833	-0.0925064	999.907	0.0304167	-0.108242	499.892	0.0304167	-0.0834465	49.9166
0.0370833	-0.103951	-0.103951	0.03375	-0.0915527	999.908	0.0370833	-0.107765	499.892	0.0370833	-0.0824928	49.9175
0.04375	-0.103474	-0.103474	0.0404167	-0.0901222	999.91	0.04375	-0.106812	499.893	0.04375	-0.0824928	49.9175
0.0504167	-0.10252	-0.10252	0.0470833	-0.0891685	999.911	0.0504167	-0.105381	499.895	0.0504167	-0.0834465	49.9166
0.0570833	-0.102043	-0.102043	0.05375	-0.0891685	999.911	0.0570833	-0.103951	499.896	0.0570833	-0.0844002	49.9156
0.06375	-0.101089	-0.101089	0.0604167	-0.0886917	999.911	0.06375	-0.103474	499.897	0.06375	-0.0863075	49.9137
0.0704167	-0.100613	-0.100613	0.0670833	-0.0882149	999.912	0.0704167	-0.103474	499.897	0.0704167	-0.0882149	49.9118
0.0770833	-0.099659	-0.099659	0.07375	-0.087738	999.912	0.0770833	-0.103474	499.897	0.0770833	-0.0891685	49.9108
0.08375	-0.099659	-0.099659	0.0804167	-0.0882149	999.912	0.08375	-0.102997	499.897	0.08375	-0.0882149	49.9118
0.0904167	-0.099659	-0.099659	0.0870833	-0.0886917	999.911	0.0904167	-0.103474	499.897	0.0904167	-0.0872612	49.9127
0.0970833	-0.100136	-0.100136	0.09375	-0.0886917	999.911	0.0970833	-0.103951	499.896	0.0970833	-0.0858307	49.9142
0.10375	-0.100136	-0.100136	0.100417	-0.0882149	999.912	0.10375	-0.104427	499.896	0.10375	-0.0844002	49.9156
0.110417	-0.0991821	-0.0991821	0.107083	-0.0882149	999.912	0.110417	-0.104904	499.895	0.110417	-0.0839233	49.9161
0.117083	-0.0982285	-0.0982285	0.11375	-0.087738	999.912	0.117083	-0.105381	499.895	0.117083	-0.0839233	49.9161
0.12375	-0.0963211	-0.0963211	0.120417	-0.0867844	999.913	0.12375	-0.105381	499.895	0.12375	-0.0844002	49.9156
0.130417	-0.0948906	-0.0948906	0.127083	-0.0853539	999.915	0.130417	-0.105381	499.895	0.130417	-0.084877	49.9151
0.137083	-0.0939369	-0.0939369	0.13375	-0.0839233	999.916	0.137083	-0.104904	499.895	0.137083	-0.0858307	49.9142
0.14375	-0.0934601	-0.0934601	0.140417	-0.082016	999.918	0.14375	-0.103951	499.896	0.14375	-0.0863075	49.9137
0.150417	-0.0939369	-0.0939369	0.147083	-0.0810623	999.919	0.150417	-0.102043	499.898	0.150417	-0.087738	49.9123
0.157083	-0.0944138	-0.0944138	0.15375	-0.0805855	999.919	0.157083	-0.101089	499.899	0.157083	-0.087738	49.9123
0.16375	-0.0953674	-0.0953674	0.160417	-0.0815392	999.918	0.16375	-0.101566	499.898	0.16375	-0.0882149	49.9118
0.170417	-0.0958443	-0.0958443	0.167083	-0.0834465	999.917	0.170417	-0.101566	499.898	0.170417	-0.0882149	49.9118
0.177083	-0.0953674	-0.0953674	0.17375	-0.084877	999.915	0.177083	-0.101566	499.898	0.177083	-0.0882149	49.9118
0.18375	-0.0948906	-0.0948906	0.180417	-0.0863075	999.914	0.18375	-0.101089	499.899	0.18375	-0.087738	49.9123
0.190417	-0.0944138	-0.0944138	0.187083	-0.087738	999.912	0.190417	-0.101566	499.898	0.190417	-0.0872612	49.9127
0.197083	-0.0939369	-0.0939369	0.19375	-0.0886917	999.911	0.197083	-0.10252	499.897	0.197083	-0.0872612	49.9127
0.20375	-0.0934601	-0.0934601	0.200417	-0.0882149	999.912	0.20375	-0.103951	499.896	0.20375	-0.0863075	49.9137
0.210417	-0.0929832	-0.0929832	0.207083	-0.0872612	999.913	0.210417	-0.104904	499.895	0.210417	-0.0858307	49.9142
0.217083	-0.0925064	-0.0925064	0.21375	-0.0872612	999.913	0.217083	-0.105858	499.894	0.217083	-0.0853539	49.9146
0.22375	-0.0925064	-0.0925064	0.220417	-0.0872612	999.913	0.22375	-0.106335	499.894	0.22375	-0.0853539	49.9146
0.230417	-0.0920296	-0.0920296	0.227083	-0.087738	999.912	0.230417	-0.106335	499.894	0.230417	-0.0853539	49.9146
0.237083	-0.0920296	-0.0920296	0.23375	-0.0886917	999.911	0.237083	-0.105858	499.894	0.237083	-0.0858307	49.9142
0.24375	-0.0925064	-0.0925064	0.240417	-0.0901222	999.91	0.24375	-0.103951	499.896	0.24375	-0.0863075	49.9137
0.250417	-0.0929832	-0.0929832	0.247083	-0.0915527	999.908	0.250417	-0.102043	499.898	0.250417	-0.0872612	49.9127
0.257083	-0.0939369	-0.0939369	0.25375	-0.0934601	999.907	0.257083	-0.101089	499.899	0.257083	-0.0891685	49.9108
0.26375	-0.0958443	-0.0958443	0.260417	-0.0953674	999.905	0.26375	-0.100613	499.899	0.26375	-0.0910759	49.9089
0.270417	-0.0977516	-0.0977516	0.267083	-0.0967979	999.903	0.270417	-0.101089	499.899	0.270417	-0.0925064	49.9075
0.277083	-0.0987053	-0.0987053	0.27375	-0.0991821	999.901	0.277083	-0.102997	499.897	0.277083	-0.0934601	49.9065
0.28375	-0.100136	-0.100136	0.280417	-0.101089	999.899	0.28375	-0.105858	499.894	0.28375	-0.0939369	49.9061
0.290417	-0.101566	-0.101566	0.287083	-0.102043	999.898	0.290417	-0.109196	499.891	0.290417	-0.0925064	49.9075
0.297083	-0.102997	-0.102997	0.29375	-0.102997	999.897	0.297083	-0.11158	499.888	0.297083	-0.0905991	49.9094
0.30375	-0.103474	-0.103474	0.300417	-0.102997	999.897	0.30375	-0.113964	499.886	0.30375	-0.0891685	49.9108
0.310417	-0.103951	-0.103951	0.307083	-0.103474	999.897	0.310417	-0.116348	499.884	0.310417	-0.0882149	49.9118
0.317083	-0.103951	-0.103951	0.31375	-0.103951	999.896	0.317083	-0.118732	499.881	0.317083	-0.0882149	49.9118
0.32375	-0.104427	-0.104427	0.320417	-0.104427	999.896	0.32375	-0.120163	499.88	0.32375	-0.0886917	49.9113
0.330417	-0.104904	-0.104904	0.327083	-0.105381	999.895	0.330417	-0.12207	499.878	0.330417	-0.0896454	49.9104
0.337083	-0.104904	-0.104904	0.33375	-0.106335	999.894	0.337083	-0.123501	499.876	0.337083	-0.0910759	49.9089
0.34375	-0.105381	-0.105381	0.340417	-0.106335	999.894	0.34375	-0.124454	499.876	0.34375	-0.0920296	49.908
0.350417	-0.105381	-0.105381	0.347083	-0.105381	999.895	0.350417	-0.123978	499.876	0.350417	-0.0929832	49.907
0.357083	-0.106335	-0.106335	0.35375	-0.103474	999.897	0.357083	-0.123501	499.876	0.357083	-0.0934601	49.9065
0.36375	-0.107288	-0.107288	0.360417	-0.102043	999.898	0.36375	-0.123978	499.876	0.36375	-0.0939369	49.9061
0.370417	-0.108242	-0.108242	0.367083	-0.100613	999.899	0.370417	-0.124931	499.875	0.370417	-0.0944138	49.9056
0.377083	-0.109196	-0.109196	0.37375	-0.099659	999.9	0.377083	-0.126362	499.874	0.377083	-0.0944138	49.9056
0.38375	-0.110626	-0.110626	0.380417	-0.0991821	999.901	0.38375	-0.127316	499.873	0.38375	-0.0948906	49.9051
0.390417	-0.11158	-0.11158	0.387083	-0.0987053	999.901	0.390417	-0.128746	499.871	0.390417	-0.0958443	49.9042
0.397083	-0.112534	-0.112534	0.39375	-0.0991821	999.901	0.397083	-0.13113	499.869	0.397083	-0.0967979	49.9032
0.40375	-0.112534	-0.112534	0.400417	-0.100136	999.9	0.40375	-0.132561	499.867	0.40375	-0.0972748	49.9027
0.410417	-0.11158	-0.11158	0.407083	-0.101089	999.899	0.410417	-0.133038	499.867	0.410417	-0.0972748	49.9027
0.417083	-0.110626	-0.110626	0.41375	-0.101566	999.898	0.417083	-0.133514	499.866	0.417083	-0.0977516	49.9022
0.42375	-0.109673	-0.109673	0.420417	-0.102043	999.898	0.42375	-0.133991	499.866	0.42375	-0.0982285	49.9018
0.430417	-0.109196	-0.109196	0.427083	-0.10252	999.897	0.430417	-0.134945	499.865	0.430417	-0.0987053	49.9013
0.437083	-0.108719	-0.108719	0.43375	-0.10252	999.897	0.437083	-0.133991	499.866	0.437083	-0.0987053	49.9013
0.44375	-0.108242	-0.108242	0.440417	-0.101566	999.898	0.44375	-0.132561	499.867	0.44375	-0.0987053	49.9013
0.450417	-0.108719	-0.108719	0.447083	-0.099659	999.9	0.450417	-0.131607	499.868	0.450417	-0.0991821	49.9008
0.457083	-0.109196	-0.109196	0.45375	-0.0977516	999.902	0.457083	-0.130177	499.87	0.457083	-0.100136	49.8999
0.46375	-0.110149	-0.110149	0.460417	-0.0963211	999.904	0.46375	-0.1297	499.87	0.46375	-0.100613	49.8994
0.470417	-0.110626	-0.110626	0.467083	-0.0944138	999.906	0.470417	-0.128746	499.871	0.470417	-0.100613	49.8994
0.477083	-0.111103	-0.111103	0.47375	-0.0925064	999.907	0.477083	-0.128269	499.872	0.477083	-0.100136	49.8999
0.48375	-0.11158	-0.11158	0.480417	-0.0905991	999.909	0.48375	-0.128746	499.871	0.48375	-0.100136	49.8999
0.490417	-0.11158	-0.11158	0.487083	-0.0901222	999.91	0.490417	-0.130177	499.87	0.490417	-0.099659	49.9003
0.497083	-0.111103	-0.111103	0.49375	-0.0901222	999.91	0.497083	-0.131607	499.868	0.497083	-0.0991821	49.9008
0.50375	-0.110626	-0.110626	0.500417	-0.0891685	999.911	0.50375	-0.133514	499.866	0.50375	-0.0987053	49.9013
0.510417	-0.111103	-0.111103	0.507083	-0.0882149	999.912	0.510417	-0.135899	499.864	0.510417	-0.0982285	49.9018
0.517083	-0.112057	-0.112057	0.51375	-0.087738	999.912	0.517083	-0.13876	499.861	0.517083	-0.0977516	49.9022
0.52375	-0.113964	-0.113964	0.520417	-0.0867844	999.913	0.52375	-0.139713	499.86	0.52375	-0.0972748	49.9027
0.530417	-0.116348	-0.116348	0.527083	-0.0858307	999.914	0.530417	-0.14019	499.86	0.530417	-0.0967979	49.9032
0.537083	-0.118732	-0.118732	0.53375	-0.0858307	999.914	0.537083	-0.139236	499.861	0.537083	-0.0972748	49.9027
0.54375	-0.120163	-0.120163	0.540417	-0.0872612	999.913	0.54375	-0.138283	499.862	0.54375	-0.0977516	49.9022
0.550417	-0.12064	-0.12064	0.547083	-0.0891685	999.911	0.550417	-0.136375	499.864	0.550417	-0.0982285	49.9018
0.557083	-0.12064	-0.12064	0.55375	-0.0910759	999.909	0.557083	-0.134945	499.865	0.557083	-0.0991821	49.9008
0.56375	-0.119209	-0.119209	0.560417	-0.0925064	999.907	0.56375	-0.133991	499.866	0.56375	-0.101089	49.8989
0.570417	-0.117779	-0.117779	0.567083	-0.0934601	999.907	0.570417	-0.133991	499.866	0.570417	-0.10252	49.8975
0.577083	-0.116825	-0.116825	0.57375	-0.0939369	999.906	0.577083	-0.133038	499.867	0.577083	-0.103474	49.8965
0.58375	-0.116825	-0.116825	0.580417	-0.0929832	999.907	0.58375	-0.132084	499.868	0.58375	-0.104427	49.8956
0.590417	-0.117779	-0.117779	0.587083	-0.0915527	999.908	0.590417	-0.130653	499.869	0.590417	-0.106335	49.8937
0.597083	-0.118732	-0.118732	0.59375	-0.0901222	999.91	0.597083	-0.130177	499.87	0.597083	-0.108242	49.8918
0.60375	-0.120163	-0.120163	0.600417	-0.0896454	999.91	0.60375	-0.1297	499.87	0.60375	-0.109673	49.8903
0.610417	-0.122547	-0.122547	0.607083	-0.0891685	999.911	0.610417	-0.129223	499.871	0.610417	-0.110626	49.8894
0.617083	-0.123978	-0.123978	0.61375	-0.0891685	999.911	0.617083	-0.1297	499.87	0.617083	-0.11158	49.8884
0.62375	-0.124454	-0.124454	0.620417	-0.0901222	999.91	0.62375	-0.130177	499.87	0.62375	-0.11158	49.8884
0.630417	-0.124454	-0.124454	0.627083	-0.0901222	999.91	0.630417	-0.130653	499.869	0.630417	-0.111103	49.8889
0.637083	-0.123978	-0.123978	0.63375	-0.0896454	999.91	0.637083	-0.1297	499.87	0.637083	-0.109196	49.8908
0.64375	-0.12207	-0.12207	0.640417	-0.0891685	999.911	0.64375	-0.128269	499.872	0.64375	-0.107765	49.8922
0.650417	-0.120163	-0.120163	0.647083	-0.0896454	999.91	0.650417	-0.127792	499.872	0.650417	-0.107288	49.8927
0.657083	-0.118732	-0.118732	0.65375	-0.0905991	999.909	0.657083	-0.127316	499.873	0.657083	-0.107765	49.8922
0.66375	-0.119209	-0.119209	0.660417	-0.0910759	999.909	0.66375	-0.126839	499.873	0.66375	-0.108719	49.8913
0.670417	-0.119686	-0.119686	0.667083	-0.0925064	999.907	0.670417	-0.127792	499.872	0.670417	-0.110149	49.8899
0.677083	-0.121117	-0.121117	0.67375	-0.0948906	999.905	0.677083	-0.129223	499.871	0.677083	-0.112057	49.8879
0.68375	-0.123024	-0.123024	0.680417	-0.0967979	999.903	0.68375	-0.130653	499.869	0.68375	-0.113964	49.886
0.690417	-0.124454	-0.124454	0.687083	-0.0967979	999.903	0.690417	-0.131607	499.868	0.690417	-0.115871	49.8841
0.697083	-0.125885	-0.125885	0.69375	-0.0963211	999.904	0.697083	-0.131607	499.868	0.697083	-0.116348	49.8837
0.70375	-0.125885	-0.125885	0.700417	-0.0958443	999.904	0.70375	-0.13113	499.869	0.70375	-0.116348	49.8837
0.710417	-0.125885	-0.125885	0.707083	-0.0958443	999.904	0.710417	-0.130653	499.869	0.710417	-0.116348	49.8837
0.717083	-0.125408	-0.125408	0.71375	-0.0958443	999.904	0.717083	-0.130653	499.869	0.717083	-0.115871	49.8841
0.72375	-0.124454	-0.124454	0.720417	-0.0963211	999.904	0.72375	-0.13113	499.869	0.72375	-0.115395	49.8846
0.730417	-0.123978	-0.123978	0.727083	-0.0972748	999.903	0.730417	-0.13113	499.869	0.730417	-0.114918	49.8851
0.737083	-0.123501	-0.123501	0.73375	-0.0977516	999.902	0.737083	-0.130653	499.869	0.737083	-0.115395	49.8846
0.74375	-0.122547	-0.122547	0.740417	-0.0982285	999.902	0.74375	-0.1297	499.87	0.74375	-0.114918	49.8851
0.750417	-0.121593	-0.121593	0.747083	-0.0977516	999.902	0.750417	-0.128746	499.871	0.750417	-0.113964	49.886
0.757083	-0.121117	-0.121117	0.75375	-0.0972748	999.903	0.757083	-0.126839	499.873	0.757083	-0.11301	49.887
0.76375	-0.12064	-0.12064	0.760417	-0.0967979	999.903	0.76375	-0.124454	499.876	0.76375	-0.11158	49.8884
0.770417	-0.120163	-0.120163	0.767083	-0.0963211	999.904	0.770417	-0.123024	499.877	0.770417	-0.110626	49.8894
0.777083	-0.120163	-0.120163	0.77375	-0.0963211	999.904	0.777083	-0.121593	499.878	0.777083	-0.108719	49.8913
0.78375	-0.119686	-0.119686	0.780417	-0.0972748	999.903	0.78375	-0.12064	499.879	0.78375	-0.106335	49.8937
0.790417	-0.119686	-0.119686	0.787083	-0.0977516	999.902	0.790417	-0.119686	499.88	0.790417	-0.103951	49.896
0.797083	-0.119209	-0.119209	0.79375	-0.0982285	999.902	0.797083	-0.119209	499.881	0.797083	-0.102043	49.898
0.80375	-0.117779	-0.117779	0.800417	-0.0982285	999.902	0.80375	-0.118256	499.882	0.80375	-0.100136	49.8999
0.810417	-0.115395	-0.115395	0.807083	-0.0982285	999.902	0.810417	-0.116825	499.883	0.810417	-0.0982285	49.9018
0.817083	-0.112057	-0.112057	0.81375	-0.0972748	999.903	0.817083	-0.115395	499.885	0.817083	-0.0977516	49.9022
0.82375	-0.108242	-0.108242	0.820417	-0.0958443	999.904	0.82375	-0.114441	499.886	0.82375	-0.0987053	49.9013
0.830417	-0.103474	-0.103474	0.827083	-0.0944138	999.906	0.830417	-0.113487	499.887	0.830417	-0.100136	49.8999
0.837083	-0.0977516	-0.0977516	0.83375	-0.0925064	999.907	0.837083	-0.112057	499.888	0.837083	-0.101089	49.8989
0.84375	-0.0905991	-0.0905991	0.840417	-0.0910759	999.909	0.84375	-0.110626	499.889	0.84375	-0.101566	49.8984
0.850417	-0.0824928	-0.0824928	0.847083	-0.0886917	999.911	0.850417	-0.109196	499.891	0.850417	-0.100613	49.8994
0.857083	-0.0729561	-0.0729561	0.85375	-0.0863075	999.914	0.857083	-0.108242	499.892	0.857083	-0.0982285	49.9018
0.86375	-0.061512	-0.061512	0.860417	-0.0834465	999.917	0.86375	-0.106812	499.893	0.86375	-0.0939369	49.9061
0.870417	-0.0481606	-0.0481606	0.867083	-0.0810623	999.919	0.870417	-0.104427	499.896	0.870417	-0.0882149	49.9118
0.877083	-0.0348091	-0.0348091	0.87375	-0.0786781	999.921	0.877083	-0.102043	499.898	0.877083	-0.0824928	49.9175
0.88375	-0.0219345	-0.0219345	0.880417	-0.0772476	999.923	0.88375	-0.099659	499.9	0.88375	-0.0762939	49.9237
0.890417	-0.0109673	-0.0109673	0.887083	-0.0758171	999.924	0.890417	-0.0982285	499.902	0.890417	-0.0705719	49.9294
0.897083	-0.0038147	-0.0038147	0.89375	-0.0743866	999.926	0.897083	-0.0982285	499.902	0.897083	-0.0667572	49.9332
0.90375	0	0	0.900417	-0.0724792	999.928	0.90375	-0.100136	499.9	0.90375	-0.0634193	49.9366
0.910417	0.00190735	0.00190735	0.907083	-0.0677109	999.932	0.910417	-0.102997	499.897	0.910417	-0.058651	49.9413
0.917083	0.00286102	0.00286102	0.91375	-0.0557899	999.944	0.917083	-0.106812	499.893	0.917083	-0.0529289	49.9471
0.92375	-0.000953674	-0.000953674	0.920417	-0.0400543	999.96	0.92375	-0.113487	499.887	0.92375	-0.0514984	49.9485
0.930417	-0.017643	-0.017643	0.927083	-0.026226	999.974	0.930417	-0.126362	499.874	0.930417	-0.0619888	49.938
0.937083	-0.0519753	-0.0519753	0.93375	-0.0238419	999.976	0.937083	-0.148773	499.851	0.937083	-0.0910759	49.9089
0.94375	-0.105858	-0.105858	0.940417	-0.0371933	999.963	0.94375	-0.179768	499.82	0.94375	-0.139236	49.8608
0.950417	-0.17643	-0.17643	0.947083	-0.0681877	999.932	0.950417	-0.215054	499.785	0.950417	-0.20504	49.795
0.957083	-0.252247	-0.252247	0.95375	-0.112057	999.888	0.957083	-0.246048	499.754	0.957083	-0.277519	49.7225
0.96375	-0.314713	-0.314713	0.960417	-0.154495	999.846	0.96375	-0.257969	499.742	0.96375	-0.337124	49.6629
0.970417	-0.348091	-0.348091	0.967083	-0.178814	999.821	0.970417	-0.241756	499.758	0.970417	-0.367641	49.6324
0.977083	-0.346184	-0.346184	0.97375	-0.175476	999.825	0.977083	-0.198364	499.802	0.977083	-0.363827	49.6362
0.98375	-0.311375	-0.311375	0.980417	-0.143051	999.857	0.98375	-0.132561	499.867	0.98375	-0.329018	49.671
0.990417	-0.250816	-0.250816	0.987083	-0.0872612	999.913	0.990417	-0.043869	499.956	0.990417	-0.268459	49.7315
0.997083	-0.166893	-0.166893	0.99375	-0.0128746	999.987	0.997083	0.103951	500.104	0.997083	-0.1688	49.8312
1.00375	-0.0138283	-0.0138283	1.00042	0.11301	1000.11	1.00375	0.461578	500.462	1.00375	0.0853539	50.0854
1.01042	0.351429	0.351429	1.00708	0.442028	1000.44	1.01042	1.33133	501.331	1.01042	0.794411	50.7944
1.01708	1.13678	1.13678	1.01375	1.27316	1001.27	1.01708	3.05605	503.056	1.01708	2.38848	52.3885
1.02375	2.50387	2.50387	1.02042	2.92826	1002.93	1.02375	5.82933	505.829	1.02375	5.19991	55.1999
1.03042	4.4775	4.4775	1.02708	5.56612	1005.57	1.03042	9.624	509.624	1.03042	9.28307	59.2831
1.03708	6.96039	6.96039	1.03375	9.11808	1009.12	1.03708	14.2312	514.231	1.03708	14.4329	64.4329
1.04375	9.75132	9.75132	1.04042	13.3476	1013.35	1.04375	19.228	519.228	1.04375	20.2217	70.2217
1.05042	12.5122	12.5122	1.04708	17.8308	1017.83	1.05042	23.9215	523.921	1.05042	25.9242	75.9242
1.05708	14.7872	14.7872	1.05375	21.9073	1021.91	1.05708	27.5078	527.508	1.05708	30.571	80.571
1.06375	16.1686	16.1686	1.06042	24.8342	1024.83	1.06375	29.4027	529.403	1.06375	33.3118	83.3118
1.07042	16.4728	16.4728	1.06708	26.1197	1026.12	1.07042	29.4247	529.425	1.07042	33.7853	83.7853
1.07708	15.7542	15.7542	1.07375	25.6925	1025.69	1.07708	27.7238	527.724	1.07708	32.1336	82.1336
1.08375	14.2083	14.2083	1.08042	23.7875	1023.79	1.08375	24.6692	524.669	1.08375	28.7976	78.7976
1.09042	12.1136	12.1136	1.08708	20.7992	1020.8	1.09042	20.8011	520.801	1.09042	24.3931	74.3931
1.09708	9.80663	9.80663	1.09375	17.2367	1017.24	1.09708	16.7327	516.733	1.09708	19.6395	69.6395
1.10375	7.60937	7.60937	1.10042	13.6518	1013.65	1.10375	12.9805	512.98	1.10375	15.1978	65.1978
1.11042	5.73587	5.73587	1.10708	10.4766	1010.48	1.11042	9.83238	509.832	1.11042	11.4751	61.4751
1.11708	4.25339	4.25339	1.11375	7.91264	1007.91	1.11708	7.3595	507.36	1.11708	8.57639	58.5764
1.12375	3.13282	3.13282	1.12042	5.95951	1005.96	1.12375	5.49316	505.493	1.12375	6.40774	56.4077
1.13042	2.30122	2.30122	1.12708	4.51183	1004.51	1.13042	4.10748	504.107	1.13042	4.80461	54.8046
1.13708	1.68371	1.68371	1.13375	3.44372	1003.44	1.13708	3.07703	503.077	1.13708	3.61109	53.6111
1.14375	1.2188	1.2188	1.14042	2.64645	1002.65	1.14375	2.29931	502.299	1.14375	2.71034	52.7103
1.15042	0.860691	0.860691	1.14708	2.03991	1002.04	1.15042	1.70374	501.704	1.15042	2.02036	52.0204
1.15708	0.582695	0.582695	1.15375	1.57166	1001.57	1.15708	1.24407	501.244	1.15708	1.48821	51.4882
1.16375	0.367165	0.367165	1.16042	1.20735	1001.21	1.16375	0.889778	500.89	1.16375	1.0767	51.0767
1.17042	0.201225	0.201225	1.16708	0.926495	1000.93	1.17042	0.619888	500.62	1.17042	0.760555	50.7606
1.17708	0.0743866	0.0743866	1.17375	0.713825	1000.71	1.17708	0.416756	500.417	1.17708	0.520229	50.5202
1.18375	-0.0214577	-0.0214577	1.18042	0.553131	1000.55	1.18375	0.265121	500.265	1.18375	0.340939	50.3409
1.19042	-0.0915527	-0.0915527	1.18708	0.432014	1000.43	1.19042	0.154018	500.154	1.19042	0.207901	50.2079
1.19708	-0.142574	-0.142574	1.19375	0.341415	1000.34	1.19708	0.0720024	500.072	1.19708	0.111103	50.1111
1.20375	-0.178814	-0.178814	1.20042	0.274658	1000.27	1.20375	0.0104904	500.01	1.20375	0.0405312	50.0405
1.21042	-0.20504	-0.20504	1.20708	0.225544	1000.23	1.21042	-0.0357628	499.964	1.21042	-0.0100136	49.99
1.21708	-0.224113	-0.224113	1.21375	0.188828	1000.19	1.21708	-0.0715256	499.928	1.21708	-0.0462532	49.9537
1.22375	-0.236988	-0.236988	1.22042	0.161171	1000.16	1.22375	-0.0987053	499.901	1.22375	-0.0720024	49.928
1.23042	-0.245094	-0.245094	1.22708	0.139236	1000.14	1.23042	-0.121593	499.878	1.23042	-0.0901222	49.9099
1.23708	-0.25034	-0.25034	1.23375	0.121593	1000.12	1.23708	-0.140667	499.859	1.23708	-0.103474	49.8965
1.24375	-0.253677	-0.253677	1.24042	0.106812	1000.11	1.24375	-0.155926	499.844	1.24375	-0.113487	49.8865
1.25042	-0.253201	-0.253201	1.24708	0.0944138	1000.09	1.25042	-0.16737	499.833	1.25042	-0.12064	49.8794
1.25708	-0.249863	-0.249863	1.25375	0.0829697	1000.08	1.25708	-0.174999	499.825	1.25708	-0.124931	49.8751
1.26375	-0.243187	-0.243187	1.26042	0.0720024	1000.07	1.26375	-0.179291	499.821	1.26375	-0.128269	49.8717
1.27042	-0.234604	-0.234604	1.26708	0.061512	1000.06	1.27042	-0.181198	499.819	1.27042	-0.130177	49.8698
1.27708	-0.224113	-0.224113	1.27375	0.0529289	1000.05	1.27708	-0.180244	499.82	1.27708	-0.129223	49.8708
1.28375	-0.211716	-0.211716	1.28042	0.0476837	1000.05	1.28375	-0.175953	499.824	1.28375	-0.124931	49.8751
1.29042	-0.198841	-0.198841	1.28708	0.0457764	1000.05	1.29042	-0.169754	499.83	1.29042	-0.118256	49.8817
1.29708	-0.186443	-0.186443	1.29375	0.0462532	1000.05	1.29708	-0.164509	499.835	1.29708	-0.111103	49.8889
1.30375	-0.176907	-0.176907	1.30042	0.0491142	1000.05	1.30375	-0.160217	499.84	1.30375	-0.103951	49.896
1.31042	-0.170231	-0.170231	1.30708	0.0529289	1000.05	1.31042	-0.15831	499.842	1.31042	-0.0967979	49.9032
1.31708	-0.168324	-0.168324	1.31375	0.0581741	1000.06	1.31708	-0.158787	499.841	1.31708	-0.0925064	49.9075
1.32375	-0.169754	-0.169754	1.32042	0.0619888	1000.06	1.32375	-0.163078	499.837	1.32375	-0.0934601	49.9065
1.33042	-0.175476	-0.175476	1.32708	0.0619888	1000.06	1.33042	-0.170708	499.829	1.33042	-0.099659	49.9003
1.33708	-0.185966	-0.185966	1.33375	0.058651	1000.06	1.33708	-0.182152	499.818	1.33708	-0.109196	49.8908
1.34375	-0.198364	-0.198364	1.34042	0.0538826	1000.05	1.34375	-0.195503	499.804	1.34375	-0.121593	49.8784
1.35042	-0.211239	-0.211239	1.34708	0.0481606	1000.05	1.35042	-0.209332	499.791	1.35042	-0.135899	49.8641
1.35708	-0.222206	-0.222206	1.35375	0.0419617	1000.04	1.35708	-0.221729	499.778	1.35708	-0.14925	49.8507
1.36375	-0.230312	-0.230312	1.36042	0.0348091	1000.03	1.36375	-0.23222	499.768	1.36375	-0.160217	49.8398
1.37042	-0.234604	-0.234604	1.36708	0.0276566	1000.03	1.37042	-0.239849	499.76	1.37042	-0.166416	49.8336
1.37708	-0.234127	-0.234127	1.37375	0.0214577	1000.02	1.37708	-0.245094	499.755	1.37708	-0.16737	49.8326
1.38375	-0.228405	-0.228405	1.38042	0.0166893	1000.02	1.38375	-0.247955	499.752	1.38375	-0.163555	49.8364
1.39042	-0.218868	-0.218868	1.38708	0.0123978	1000.01	1.39042	-0.249386	499.751	1.39042	-0.154972	49.845
1.39708	-0.205994	-0.205994	1.39375	0.00953674	1000.01	1.39708	-0.249386	499.751	1.39708	-0.143051	49.8569
1.40375	-0.189304	-0.189304	1.40042	0.00715256	1000.01	1.40375	-0.247955	499.752	1.40375	-0.127792	49.8722
1.41042	-0.1688	-0.1688	1.40708	0.00524521	1000.01	1.41042	-0.246525	499.753	1.41042	-0.109196	49.8908
1.41708	-0.145435	-0.145435	1.41375	0.00333786	1000	1.41708	-0.245094	499.755	1.41708	-0.0882149	49.9118
1.42375	-0.119686	-0.119686	1.42042	0.00143051	1000	1.42375	-0.24271	499.757	1.42375	-0.0653267	49.9347
1.43042	-0.0896454	-0.0896454	1.42708	-0.00190735	999.998	1.43042	-0.240326	499.76	1.43042	-0.041008	49.959
1.43708	-0.0553131	-0.0553131	1.43375	-0.00667572	999.993	1.43708	-0.237465	499.763	1.43708	-0.0128746	49.9871
1.44375	-0.0157356	-0.0157356	1.44042	-0.0123978	999.988	1.44375	-0.23365	499.766	1.44375	0.0200272	50.02
1.45042	0.0290871	0.0290871	1.44708	-0.017643	999.982	1.45042	-0.227928	499.772	1.45042	0.0576973	50.0577
1.45708	0.0815392	0.0815392	1.45375	-0.0219345	999.978	1.45708	-0.219822	499.78	1.45708	0.10252	50.1025
1.46375	0.143528	0.143528	1.46042	-0.0252724	999.975	1.46375	-0.208855	499.791	1.46375	0.156879	50.1569
1.47042	0.216484	0.216484	1.46708	-0.0276566	999.972	1.47042	-0.195026	499.805	1.47042	0.222206	50.2222
1.47708	0.300884	0.300884	1.47375	-0.0290871	999.971	1.47708	-0.179768	499.82	1.47708	0.2985	50.2985
1.48375	0.398636	0.398636	1.48042	-0.0300407	999.97	1.48375	-0.163078	499.837	1.48375	0.387669	50.3877
1.49042	0.5126	0.5126	1.48708	-0.0305176	999.969	1.49042	-0.143528	499.856	1.49042	0.491619	50.4916
1.49708	0.646114	0.646114	1.49375	-0.0300407	999.97	1.49708	-0.12064	499.879	1.49708	0.612259	50.6123
1.50375	0.801086	0.801086	1.50042	-0.0295639	999.97	1.50375	-0.0944138	499.906	1.50375	0.752449	50.7524
1.51042	0.980854	0.980854	1.50708	-0.0286102	999.971	1.51042	-0.0638962	499.936	1.51042	0.914574	50.9146
1.51708	1.18923	1.18923	1.51375	-0.0267029	999.973	1.51708	-0.0281334	499.972	1.51708	1.10292	51.1029
1.52375	1.43099	1.43099	1.52042	-0.0252724	999.975	1.52375	0.0133514	500.013	1.52375	1.32227	51.3223
1.53042	1.71041	1.71041	1.52708	-0.0228882	999.977	1.53042	0.061512	500.062	1.53042	1.57595	51.5759
1.53708	2.03371	2.03371	1.53375	-0.0209808	999.979	1.53708	0.117779	500.118	1.53708	1.86872	51.8687
1.54375	2.40803	2.40803	1.54042	-0.0190735	999.981	1.54375	0.183105	500.183	1.54375	2.2068	52.2068
1.55042	2.84195	2.84195	1.54708	-0.0181198	999.982	1.55042	0.259876	500.26	1.55042	2.59876	52.5988
1.55708	3.34406	3.34406	1.55375	-0.0181198	999.982	1.55708	0.349045	500.349	1.55708	3.05367	53.0537
1.56375	3.92437	3.92437	1.56042	-0.0195503	999.98	1.56375	0.452995	500.453	1.56375	3.58057	53.5806
1.57042	4.59719	4.59719	1.56708	-0.0219345	999.978	1.57042	0.573635	500.574	1.57042	4.19044	54.1904
1.57708	5.37729	5.37729	1.57375	-0.0252724	999.975	1.57708	0.713348	500.713	1.57708	4.89855	54.8985
1.58375	6.28424	6.28424	1.58042	-0.0290871	999.971	1.58375	0.875473	500.875	1.58375	5.72205	55.722
1.59042	7.34138	7.34138	1.58708	-0.0324249	999.968	1.59042	1.06382	501.064	1.59042	6.68573	56.6857
1.59708	8.58498	8.58498	1.59375	-0.0357628	999.964	1.59708	1.28555	501.286	1.59708	7.83014	57.8301
1.60375	10.0884	10.0884	1.60042	-0.038147	999.962	1.60375	1.5502	501.55	1.60375	9.24015	59.2402
1.61042	12.0378	12.0378	1.60708	-0.0405312	999.959	1.61042	1.87397	501.874	1.61042	11.1389	61.1389
1.61708	14.9732	14.9732	1.61375	-0.0433922	999.957	1.61708	2.29597	502.296	1.61708	14.2179	64.2179
1.62375	20.8449	20.8449	1.62042	-0.0462532	999.954	1.62375	2.92206	502.922	1.62375	21.1053	71.1053
1.63042	37.6482	37.6482	1.62708	-0.0491142	999.951	1.63042	4.07124	504.071	1.63042	41.5273	91.5273
1.63708	88.3932	88.3932	1.63375	-0.0514984	999.949	1.63708	6.73962	506.74	1.63708	98.8317	148.832
1.64375	209.925	209.925	1.64042	-0.0519753	999.948	1.64375	13.689	513.689	1.64375	224.969	274.969
1.65042	432.894	432.894	1.64708	-0.0514984	999.949	1.65042	30.7512	530.751	1.65042	442.595	492.595
1.65708	761.189	761.189	1.65375	-0.0495911	999.95	1.65708	66.3524	566.352	1.65708	750.973	800.973
1.66375	1171.87	1171.87	1.66042	-0.0462532	999.954	1.66375	127.941	627.941	1.66375	1129.56	1179.56
1.67042	1629.91	1629.91	1.66708	-0.0395775	999.96	1.67042	217.477	717.477	1.67042	1548.57	1598.57
1.67708	2091.96	2091.96	1.67375	-0.0300407	999.97	1.67708	329.826	829.826	1.67708	1970.84	2020.84
1.68375	2506.88	2506.88	1.68042	-0.0181198	999.982	1.68375	455.041	955.041	1.68375	2354.38	2404.38
1.69042	2832.96	2832.96	1.68708	-0.00572205	999.994	1.69042	581.695	1081.69	1.69042	2665.59	2715.59
1.69708	3057.63	3057.63	1.69375	0.00762939	1000.01	1.69708	699.472	1199.47	1.69708	2892.12	2942.12
1.70375	3196.1	3196.1	1.70042	0.020504	1000.02	1.70375	800.812	1300.81	1.70375	3038.97	3088.97
1.71042	3269.46	3269.46	1.70708	0.0324249	1000.03	1.71042	881.333	1381.33	1.71042	3113.54	3163.54
1.71708	3289.21	3289.21	1.71375	0.0414848	1000.04	1.71708	938.834	1438.83	1.71708	3116.44	3166.44
1.72375	3256.85	3256.85	1.72042	0.0481606	1000.05	1.72375	971.565	1471.56	1.72375	3045.1	3095.1
1.73042	3169.46	3169.46	1.72708	0.0534058	1000.05	1.73042	977.248	1477.25	1.73042	2901.22	2951.22
1.73708	3024.28	3024.28	1.73375	0.0553131	1000.06	1.73708	953.23	1453.23	1.73708	2693.92	2743.92
1.74375	2822.31	2822.31	1.74042	0.0538826	1000.05	1.74375	898.39	1398.39	1.74375	2438.23	2488.23
1.75042	2570.55	2570.55	1.74708	0.0486374	1000.05	1.75042	816.035	1316.03	1.75042	2152.32	2202.32
1.75708	2283	2283	1.75375	0.0395775	1000.04	1.75708	715.016	1215.02	1.75708	1856.11	1906.11
1.76375	1979.55	1979.55	1.76042	0.0286102	1000.03	1.76375	607.247	1107.25	1.76375	1568.95	1618.95
1.77042	1681.4	1681.4	1.76708	0.0166893	1000.02	1.77042	503.413	1003.41	1.77042	1306.14	1356.14
1.77708	1406.04	1406.04	1.77375	0.00667572	1000.01	1.77708	410.409	910.409	1.77708	1076.51	1126.51
1.78375	1163.78	1163.78	1.78042	0	1000	1.78375	331.285	831.285	1.78375	882.556	932.556
1.79042	958.104	958.104	1.78708	-0.00238419	999.998	1.79042	266.363	766.363	1.79042	722.375	772.375
1.79708	787.581	787.581	1.79375	0.000953674	1000	1.79708	214.332	714.332	1.79708	591.861	641.861
1.80375	647.951	647.951	1.80042	0.00905991	1000.01	1.80375	173.115	673.115	1.80375	486.191	536.191
1.81042	533.988	533.988	1.80708	0.0214577	1000.02	1.81042	140.542	640.542	1.81042	400.617	450.617
1.81708	440.706	440.706	1.81375	0.0362396	1000.04	1.81708	114.686	614.686	1.81708	330.798	380.798
1.82375	363.839	363.839	1.82042	0.0514984	1000.05	1.82375	93.9732	593.973	1.82375	273.086	323.086
1.83042	299.945	299.945	1.82708	0.0662804	1000.07	1.83042	77.1465	577.147	1.83042	224.711	274.711
1.83708	246.3	246.3	1.83375	0.079155	1000.08	1.83708	63.231	563.231	1.83708	183.732	233.732
1.84375	200.879	200.879	1.84042	0.0896454	1000.09	1.84375	51.5275	551.528	1.84375	148.869	198.869
1.85042	162.307	162.307	1.84708	0.0972748	1000.1	1.85042	41.5769	541.577	1.85042	119.259	169.259
1.85708	129.678	129.678	1.85375	0.101089	1000.1	1.85708	33.1035	533.103	1.85708	94.275	144.275
1.86375	102.352	102.352	1.86042	0.101089	1000.1	1.86375	25.9471	525.947	1.86375	73.4472	123.447
1.87042	79.7682	79.7682	1.86708	0.0972748	1000.1	1.87042	19.9928	519.993	1.87042	56.3807	106.381
1.87708	61.3728	61.3728	1.87375	0.0901222	1000.09	1.87708	15.141	515.141	1.87708	42.6898	92.6898
1.88375	46.6394	46.6394	1.88042	0.0796318	1000.08	1.88375	11.2839	511.284	1.88375	31.9533	81.9533
1.89042	35.0657	35.0657	1.88708	0.0658035	1000.07	1.89042	8.3003	508.3	1.89042	23.7103	73.7103
1.89708	26.166	26.166	1.89375	0.0500679	1000.05	1.89708	6.0544	506.054	1.89708	17.5095	67.5095
1.90375	19.4597	19.4597	1.90042	0.0338554	1000.03	1.90375	4.40168	504.402	1.90375	12.9361	62.9361
1.91042	14.4906	14.4906	1.90708	0.0185966	1000.02	1.91042	3.20673	503.207	1.91042	9.62448	59.6245
1.91708	10.859	10.859	1.91375	0.00572205	1000.01	1.91708	2.35367	502.354	1.91708	7.25889	57.2589
1.92375	8.23307	8.23307	1.92042	-0.00524521	999.995	1.92375	1.75047	501.75	1.92375	5.57756	55.5776
1.93042	6.34861	6.34861	1.92708	-0.0133514	999.987	1.93042	1.32513	501.325	1.93042	4.3788	54.3788
1.93708	4.99773	4.99773	1.93375	-0.0195503	999.98	1.93708	1.02425	501.024	1.93708	3.51667	53.5167
1.94375	4.0226	4.0226	1.94042	-0.0252724	999.975	1.94375	0.807762	500.808	1.94375	2.8882	52.8882
1.95042	3.3083	3.3083	1.94708	-0.0300407	999.97	1.95042	0.648499	500.648	1.95042	2.42233	52.4223
1.95708	2.77567	2.77567	1.95375	-0.0357628	999.964	1.95708	0.528812	500.529	1.95708	2.06852	52.0685
1.96375	2.37226	2.37226	1.96042	-0.0414848	999.959	1.96375	0.436306	500.436	1.96375	1.79529	51.7953
1.97042	2.06041	2.06041	1.96708	-0.0476837	999.952	1.97042	0.363827	500.364	1.97042	1.58024	51.5802
1.97708	1.81627	1.81627	1.97375	-0.0534058	999.947	1.97708	0.304699	500.305	1.97708	1.4081	51.4081
1.98375	1.62029	1.62029	1.98042	-0.0581741	999.942	1.98375	0.255585	500.256	1.98375	1.26791	51.2679
1.99042	1.4596	1.4596	1.98708	-0.0624657	999.938	1.99042	0.2141	500.214	1.99042	1.15108	51.1511
1.99708	1.32561	1.32561	1.99375	-0.0667572	999.933	1.99708	0.178814	500.179	1.99708	1.05095	51.0509
2.00375	1.21117	1.21117	2.00042	-0.0705719	999.929	2.00375	0.14925	500.149	2.00375	0.963688	50.9637
2.01042	1.11151	1.11151	2.00708	-0.0739098	999.926	2.01042	0.123024	500.123	2.01042	0.886917	50.8869
2.01708	1.02377	1.02377	2.01375	-0.0777245	999.922	2.01708	0.0987053	500.099	2.01708	0.817776	50.8178
2.02375	0.944614	0.944614	2.02042	-0.082016	999.918	2.02375	0.0772476	500.077	2.02375	0.75531	50.7553
2.03042	0.874043	0.874043	2.02708	-0.0853539	999.915	2.03042	0.0572205	500.057	2.03042	0.698566	50.6986
2.03708	0.811577	0.811577	2.03375	-0.0882149	999.912	2.03708	0.0386238	500.039	2.03708	0.648499	50.6485
2.04375	0.754833	0.754833	2.04042	-0.0905991	999.909	2.04375	0.0214577	500.021	2.04375	0.602722	50.6027
2.05042	0.701904	0.701904	2.04708	-0.0920296	999.908	2.05042	0.00619888	500.006	2.05042	0.55933	50.5593
2.05708	0.652313	0.652313	2.05375	-0.0939369	999.906	2.05708	-0.00667572	499.993	2.05708	0.517845	50.5178
2.06375	0.604153	0.604153	2.06042	-0.0948906	999.905	2.06375	-0.017643	499.982	2.06375	0.477791	50.4778
2.07042	0.557423	0.557423	2.06708	-0.0958443	999.904	2.07042	-0.026226	499.974	2.07042	0.439644	50.4396
2.07708	0.5126	0.5126	2.07375	-0.0967979	999.903	2.07708	-0.0338554	499.966	2.07708	0.403404	50.4034
2.08375	0.470161	0.470161	2.08042	-0.0972748	999.903	2.08375	-0.0405312	499.959	2.08375	0.368595	50.3686
2.09042	0.431538	0.431538	2.08708	-0.0977516	999.902	2.09042	-0.0462532	499.954	2.09042	0.338078	50.3381
2.09708	0.395775	0.395775	2.09375	-0.0972748	999.903	2.09708	-0.0510216	499.949	2.09708	0.311375	50.3114
2.10375	0.363827	0.363827	2.10042	-0.0967979	999.903	2.10375	-0.0553131	499.945	2.10375	0.288963	50.289
2.11042	0.335693	0.335693	2.10708	-0.0963211	999.904	2.11042	-0.0600815	499.94	2.11042	0.268459	50.2685
2.11708	0.310421	0.310421	2.11375	-0.0963211	999.904	2.11708	-0.0634193	499.937	2.11708	0.25034	50.2503
2.12375	0.287533	0.287533	2.12042	-0.0967979	999.903	2.12375	-0.0662804	499.934	2.12375	0.23365	50.2337
2.13042	0.267029	0.267029	2.12708	-0.0972748	999.903	2.13042	-0.0681877	499.932	2.13042	0.218391	50.2184
2.13708	0.249386	0.249386	2.13375	-0.0977516	999.902	2.13708	-0.0710487	499.929	2.13708	0.204086	50.2041
2.14375	0.23365	0.23365	2.14042	-0.0977516	999.902	2.14375	-0.0743866	499.926	2.14375	0.190258	50.1903
2.15042	0.218391	0.218391	2.14708	-0.0982285	999.902	2.15042	-0.0777245	499.922	2.15042	0.177383	50.1774
2.15708	0.203609	0.203609	2.15375	-0.0987053	999.901	2.15708	-0.0815392	499.918	2.15708	0.165939	50.1659
2.16375	0.190258	0.190258	2.16042	-0.0991821	999.901	2.16375	-0.084877	499.915	2.16375	0.154972	50.155
2.17042	0.176907	0.176907	2.16708	-0.100136	999.9	2.17042	-0.0886917	499.911	2.17042	0.144482	50.1445
2.17708	0.164509	0.164509	2.17375	-0.101089	999.899	2.17708	-0.0915527	499.908	2.17708	0.134945	50.1349
2.18375	0.153542	0.153542	2.18042	-0.102043	999.898	2.18375	-0.0934601	499.907	2.18375	0.125885	50.1259
2.19042	0.143051	0.143051	2.18708	-0.102997	999.897	2.19042	-0.0948906	499.905	2.19042	0.117302	50.1173
2.19708	0.133991	0.133991	2.19375	-0.103474	999.897	2.19708	-0.0963211	499.904	2.19708	0.110149	50.1101
2.20375	0.125885	0.125885	2.20042	-0.103951	999.896	2.20375	-0.0987053	499.901	2.20375	0.103474	50.1035
2.21042	0.118256	0.118256	2.20708	-0.104427	999.896	2.21042	-0.102043	499.898	2.21042	0.0982285	50.0982
2.21708	0.112057	0.112057	2.21375	-0.104904	999.895	2.21708	-0.104904	499.895	2.21708	0.0934601	50.0935
2.22375	0.106335	0.106335	2.22042	-0.105381	999.895	2.22375	-0.107765	499.892	2.22375	0.0891685	50.0892
2.23042	0.10252	0.10252	2.22708	-0.105381	999.895	2.23042	-0.110149	499.89	2.23042	0.0853539	50.0854
2.23708	0.099659	0.099659	2.23375	-0.104904	999.895	2.23708	-0.112534	499.887	2.23708	0.0829697	50.083
2.24375	0.0977516	0.0977516	2.24042	-0.104427	999.896	2.24375	-0.114918	499.885	2.24375	0.0805855	50.0806
2.25042	0.0953674	0.0953674	2.24708	-0.103951	999.896	2.25042	-0.116348	499.884	2.25042	0.0786781	50.0787
2.25708	0.0929832	0.0929832	2.25375	-0.103951	999.896	2.25708	-0.117779	499.882	2.25708	0.0782013	50.0782
2.26375	0.0905991	0.0905991	2.26042	-0.103951	999.896	2.26375	-0.119209	499.881	2.26375	0.0777245	50.0777
2.27042	0.0882149	0.0882149	2.26708	-0.103951	999.896	2.27042	-0.120163	499.88	2.27042	0.0772476	50.0772
2.27708	0.0858307	0.0858307	2.27375	-0.104427	999.896	2.27708	-0.121117	499.879	2.27708	0.0762939	50.0763
2.28375	0.0844002	0.0844002	2.28042	-0.104904	999.895	2.28375	-0.122547	499.877	2.28375	0.0743866	50.0744
2.29042	0.0829697	0.0829697	2.28708	-0.104427	999.896	2.29042	-0.123978	499.876	2.29042	0.0720024	50.072
2.29708	0.0805855	0.0805855	2.29375	-0.104427	999.896	2.29708	-0.126839	499.873	2.29708	0.0677109	50.0677
2.30375	0.0767708	0.0767708	2.30042	-0.104427	999.896	2.30375	-0.1297	499.87	2.30375	0.0624657	50.0625
2.31042	0.0724792	0.0724792	2.30708	-0.104904	999.895	2.31042	-0.133514	499.866	2.31042	0.0572205	50.0572
2.31708	0.0686646	0.0686646	2.31375	-0.105381	999.895	2.31708	-0.137806	499.862	2.31708	0.0529289	50.0529
2.32375	0.0634193	0.0634193	2.32042	-0.105858	999.894	2.32375	-0.140667	499.859	2.32375	0.0486374	50.0486
2.33042	0.0572205	0.0572205	2.32708	-0.106812	999.893	2.33042	-0.142574	499.857	2.33042	0.043869	50.0439
2.33708	0.0514984	0.0514984	2.33375	-0.107765	999.892	2.33708	-0.143528	499.856	2.33708	0.0386238	50.0386
2.34375	0.04673	0.04673	2.34042	-0.108242	999.892	2.34375	-0.144482	499.856	2.34375	0.0338554	50.0339
2.35042	0.0414848	0.0414848	2.34708	-0.108719	999.891	2.35042	-0.145435	499.855	2.35042	0.0281334	50.0281
2.35708	0.0357628	0.0357628	2.35375	-0.109196	999.891	2.35708	-0.146389	499.854	2.35708	0.0224113	50.0224
2.36375	0.0286102	0.0286102	2.36042	-0.110149	999.89	2.36375	-0.147343	499.853	2.36375	0.0166893	50.0167
2.37042	0.0214577	0.0214577	2.36708	-0.111103	999.889	2.37042	-0.14925	499.851	2.37042	0.0119209	50.0119
2.37708	0.0138283	0.0138283	2.37375	-0.112057	999.888	2.37708	-0.150681	499.849	2.37708	0.00953674	50.0095
2.38375	0.00667572	0.00667572	2.38042	-0.113487	999.887	2.38375	-0.152111	499.848	2.38375	0.00905991	50.0091
2.39042	0	0	2.38708	-0.113964	999.886	2.39042	-0.152588	499.847	2.39042	0.0100136	50.01
2.39708	-0.00572205	-0.00572205	2.39375	-0.11301	999.887	2.39708	-0.152588	499.847	2.39708	0.0123978	50.0124
2.40375	-0.0104904	-0.0104904	2.40042	-0.111103	999.889	2.40375	-0.153065	499.847	2.40375	0.0162125	50.0162
2.41042	-0.0143051	-0.0143051	2.40708	-0.109673	999.89	2.41042	-0.154018	499.846	2.41042	0.020504	50.0205
2.41708	-0.0181198	-0.0181198	2.41375	-0.107765	999.892	2.41708	-0.154495	499.846	2.41708	0.0243187	50.0243
2.42375	-0.0224113	-0.0224113	2.42042	-0.105858	999.894	2.42375	-0.154495	499.846	2.42375	0.0271797	50.0272
2.43042	-0.0267029	-0.0267029	2.42708	-0.104427	999.896	2.43042	-0.154495	499.846	2.43042	0.0276566	50.0277
2.43708	-0.0309944	-0.0309944	2.43375	-0.103951	999.896	2.43708	-0.153542	499.846	2.43708	0.0271797	50.0272
2.44375	-0.0348091	-0.0348091	2.44042	-0.102997	999.897	2.44375	-0.152111	499.848	2.44375	0.0267029	50.0267
2.45042	-0.0386238	-0.0386238	2.44708	-0.102043	999.898	2.45042	-0.151157	499.849	2.45042	0.0257492	50.0257
2.45708	-0.0424385	-0.0424385	2.45375	-0.101089	999.899	2.45708	-0.150681	499.849	2.45708	0.0243187	50.0243
2.46375	-0.0457764	-0.0457764	2.46042	-0.099659	999.9	2.46375	-0.150204	499.85	2.46375	0.023365	50.0234
2.47042	-0.0491142	-0.0491142	2.46708	-0.0987053	999.901	2.47042	-0.14925	499.851	2.47042	0.0228882	50.0229
2.47708	-0.0514984	-0.0514984	2.47375	-0.0977516	999.902	2.47708	-0.148296	499.852	2.47708	0.0219345	50.0219
2.48375	-0.0538826	-0.0538826	2.48042	-0.0967979	999.903	2.48375	-0.147343	499.853	2.48375	0.0200272	50.02
2.49042	-0.0562668	-0.0562668	2.48708	-0.0963211	999.904	2.49042	-0.146389	499.854	2.49042	0.0166893	50.0167
2.49708	-0.0581741	-0.0581741	2.49375	-0.0958443	999.904	2.49708	-0.145435	499.855	2.49708	0.0133514	50.0134
2.50375	-0.0596046	-0.0596046	2.50042	-0.0958443	999.904	2.50375	-0.144482	499.856	2.50375	0.00953674	50.0095
2.51042	-0.0605583	-0.0605583	2.50708	-0.0953674	999.905	2.51042	-0.144482	499.856	2.51042	0.00524521	50.0052
2.51708	-0.0619888	-0.0619888	2.51375	-0.0953674	999.905	2.51708	-0.145435	499.855	2.51708	0.000953674	50.001
2.52375	-0.0638962	-0.0638962	2.52042	-0.0958443	999.904	2.52375	-0.14782	499.852	2.52375	-0.0038147	49.9962
2.53042	-0.0648499	-0.0648499	2.52708	-0.0963211	999.904	2.53042	-0.149727	499.85	2.53042	-0.00905991	49.9909
2.53708	-0.0662804	-0.0662804	2.53375	-0.0972748	999.903	2.53708	-0.150681	499.849	2.53708	-0.0138283	49.9862
2.54375	-0.0677109	-0.0677109	2.54042	-0.0987053	999.901	2.54375	-0.150681	499.849	2.54375	-0.0185966	49.9814
2.55042	-0.0691414	-0.0691414	2.54708	-0.101089	999.899	2.55042	-0.150204	499.85	2.55042	-0.0228882	49.9771
2.55708	-0.0700951	-0.0700951	2.55375	-0.102997	999.897	2.55708	-0.14925	499.851	2.55708	-0.0257492	49.9743
2.56375	-0.0700951	-0.0700951	2.56042	-0.103474	999.897	2.56375	-0.14782	499.852	2.56375	-0.026226	49.9738
2.57042	-0.0686646	-0.0686646	2.56708	-0.102043	999.898	2.57042	-0.144482	499.856	2.57042	-0.0252724	49.9747
2.57708	-0.0653267	-0.0653267	2.57375	-0.0991821	999.901	2.57708	-0.139713	499.86	2.57708	-0.0224113	49.9776
2.58375	-0.0605583	-0.0605583	2.58042	-0.0934601	999.907	2.58375	-0.134468	499.866	2.58375	-0.017643	49.9824
2.59042	-0.0538826	-0.0538826	2.58708	-0.0853539	999.915	2.59042	-0.126839	499.873	2.59042	-0.0104904	49.9895
2.59708	-0.0452995	-0.0452995	2.59375	-0.0743866	999.926	2.59708	-0.117302	499.883	2.59708	-0.00190735	49.9981
2.60375	-0.0343323	-0.0343323	2.60042	-0.061512	999.938	2.60375	-0.104427	499.896	2.60375	0.00810623	50.0081
2.61042	-0.0209808	-0.0209808	2.60708	-0.04673	999.953	2.61042	-0.0896454	499.91	2.61042	0.0209808	50.021
2.61708	-0.00572205	-0.00572205	2.61375	-0.0300407	999.97	2.61708	-0.0729561	499.927	2.61708	0.0367165	50.0367
2.62375	0.0119209	0.0119209	2.62042	-0.0104904	999.99	2.62375	-0.0538826	499.946	2.62375	0.0548363	50.0548
2.63042	0.0329018	0.0329018	2.62708	0.0104904	1000.01	2.63042	-0.0338554	499.966	2.63042	0.0758171	50.0758
2.63708	0.0553131	0.0553131	2.63375	0.0324249	1000.03	2.63708	-0.0119209	499.988	2.63708	0.0987053	50.0987
2.64375	0.0801086	0.0801086	2.64042	0.0553131	1000.06	2.64375	0.0109673	500.011	2.64375	0.12207	50.1221
2.65042	0.105858	0.105858	2.64708	0.0801086	1000.08	2.65042	0.0357628	500.036	2.65042	0.146389	50.1464
2.65708	0.132561	0.132561	2.65375	0.105381	1000.11	2.65708	0.0600815	500.06	2.65708	0.170708	50.1707
2.66375	0.158787	0.158787	2.66042	0.130653	1000.13	2.66375	0.0834465	500.083	2.66375	0.194073	50.1941
2.67042	0.183582	0.183582	2.66708	0.156403	1000.16	2.67042	0.105858	500.106	2.67042	0.216961	50.217
2.67708	0.205994	0.205994	2.67375	0.182152	1000.18	2.67708	0.126839	500.127	2.67708	0.239372	50.2394
2.68375	0.226498	0.226498	2.68042	0.20647	1000.21	2.68375	0.145435	500.145	2.68375	0.261307	50.2613
2.69042	0.244141	0.244141	2.68708	0.229836	1000.23	2.69042	0.162125	500.162	2.69042	0.281811	50.2818
2.69708	0.258923	0.258923	2.69375	0.25034	1000.25	2.69708	0.177383	500.177	2.69708	0.300884	50.3009
2.70375	0.271797	0.271797	2.70042	0.268936	1000.27	2.70375	0.191689	500.192	2.70375	0.319481	50.3195
2.71042	0.284195	0.284195	2.70708	0.287056	1000.29	2.71042	0.203609	500.204	2.71042	0.339031	50.339
2.71708	0.294685	0.294685	2.71375	0.306606	1000.31	2.71708	0.2141	500.214	2.71708	0.361919	50.3619
2.72375	0.301838	0.301838	2.72042	0.333309	1000.33	2.72375	0.221729	500.222	2.72375	0.395298	50.3953
2.73042	0.306129	0.306129	2.72708	0.380516	1000.38	2.73042	0.226021	500.226	2.73042	0.455379	50.4554
2.73708	0.306606	0.306606	2.73375	0.480175	1000.48	2.73708	0.227451	500.227	2.73708	0.583172	50.5832
2.74375	0.304699	0.304699	2.74042	0.733376	1000.73	2.74375	0.226498	500.226	2.74375	0.909805	50.9098
2.75042	0.298977	0.298977	2.74708	1.46532	1001.47	2.75042	0.223637	500.224	2.75042	1.81103	51.811
2.75708	0.291824	0.291824	2.75375	3.33548	1003.34	2.75708	0.218391	500.218	2.75708	3.96919	53.9692
2.76375	0.283718	0.283718	2.76042	7.14874	1007.15	2.76375	0.212193	500.212	2.76375	8.14629	58.1463
2.77042	0.275612	0.275612	2.76708	13.4811	1013.48	2.77042	0.20504	500.205	2.77042	14.8258	64.8258
2.77708	0.267029	0.267029	2.77375	22.4581	1022.46	2.77708	0.197411	500.197	2.77708	24.0364	74.0364
2.78375	0.257492	0.257492	2.78042	33.8392	1033.84	2.78375	0.188351	500.188	2.78375	35.4495	85.4495
2.79042	0.247478	0.247478	2.78708	47.122	1047.12	2.79042	0.178337	500.178	2.79042	48.4877	98.4877
2.79708	0.236034	0.236034	2.79375	61.5926	1061.59	2.79708	0.166893	500.167	2.79708	62.4285	112.428
2.80375	0.22316	0.22316	2.80042	76.5452	1076.55	2.80375	0.155449	500.155	2.80375	76.6201	126.62
2.81042	0.209808	0.209808	2.80708	91.5451	1091.55	2.81042	0.143528	500.144	2.81042	90.6811	140.681
2.81708	0.196934	0.196934	2.81375	106.477	1106.48	2.81708	0.132561	500.133	2.81708	104.509	154.509
2.82375	0.184536	0.184536	2.82042	121.35	1121.35	2.82375	0.12207	500.122	2.82375	118.129	168.129
2.83042	0.172615	0.172615	2.82708	136.095	1136.1	2.83042	0.112534	500.113	2.83042	131.525	181.525
2.83708	0.161648	0.161648	2.83375	150.441	1150.44	2.83708	0.102997	500.103	2.83708	144.479	194.479
2.84375	0.152111	0.152111	2.84042	163.861	1163.86	2.84375	0.0939369	500.094	2.84375	156.507	206.507
2.85042	0.144005	0.144005	2.84708	175.703	1175.7	2.85042	0.0844002	500.084	2.85042	167.018	217.018
2.85708	0.136375	0.136375	2.85375	185.415	1185.41	2.85708	0.0734329	500.073	2.85708	175.548	225.548
2.86375	0.128269	0.128269	2.86042	192.672	1192.67	2.86375	0.0624657	500.062	2.86375	181.826	231.826
2.87042	0.12064	0.12064	2.86708	197.345	1197.35	2.87042	0.0524521	500.052	2.87042	185.714	235.714
2.87708	0.11301	0.11301	2.87375	199.472	1199.47	2.87708	0.0433922	500.043	2.87708	187.204	237.204
2.88375	0.105381	0.105381	2.88042	199.254	1199.25	2.88375	0.0348091	500.035	2.88375	186.461	236.461
2.89042	0.0972748	0.0972748	2.88708	197.016	1197.02	2.89042	0.0271797	500.027	2.89042	183.813	233.813
2.89708	0.0882149	0.0882149	2.89375	193.122	1193.12	2.89708	0.020504	500.021	2.89708	179.636	229.636
2.90375	0.0801086	0.0801086	2.90042	187.907	1187.91	2.90375	0.014782	500.015	2.90375	174.264	224.264
2.91042	0.0724792	0.0724792	2.90708	181.658	1181.66	2.91042	0.00858307	500.009	2.91042	167.96	217.96
2.91708	0.0648499	0.0648499	2.91375	174.595	1174.6	2.91708	0.00190735	500.002	2.91708	160.924	210.924
2.92375	0.0576973	0.0576973	2.92042	166.89	1166.89	2.92375	-0.00476837	499.995	2.92375	153.327	203.327
2.93042	0.0519753	0.0519753	2.92708	158.685	1158.69	2.93042	-0.0114441	499.989	2.93042	145.308	195.308
2.93708	0.04673	0.04673	2.93375	150.123	1150.12	2.93708	-0.017643	499.982	2.93708	136.994	186.994
2.94375	0.0424385	0.0424385	2.94042	141.342	1141.34	2.94375	-0.0247955	499.975	2.94375	128.502	178.502
2.95042	0.038147	0.038147	2.94708	132.462	1132.46	2.95042	-0.0305176	499.969	2.95042	119.949	169.949
2.95708	0.0348091	0.0348091	2.95375	123.583	1123.58	2.95708	-0.0357628	499.964	2.95708	111.444	161.444
2.96375	0.0314713	0.0314713	2.96042	114.789	1114.79	2.96375	-0.0405312	499.959	2.96375	103.076	153.076
2.97042	0.0276566	0.0276566	2.96708	106.154	1106.15	2.97042	-0.0462532	499.954	2.97042	94.9082	144.908
2.97708	0.0243187	0.0243187	2.97375	97.7492	1097.75	2.97708	-0.0514984	499.949	2.97708	86.998	136.998
2.98375	0.0214577	0.0214577	2.98042	89.6277	1089.63	2.98375	-0.0557899	499.944	2.98375	79.3986	129.399
2.99042	0.0185966	0.0185966	2.98708	81.8329	1081.83	2.99042	-0.0596046	499.94	2.99042	72.1669	122.167
2.99708	0.0157356	0.0157356	2.99375	74.4081	1074.41	2.99708	-0.0624657	499.938	2.99708	65.3491	115.349
3.00375	0.0133514	0.0133514	3.00042	67.4009	1067.4	3.00375	-0.0653267	499.935	3.00375	58.9771	108.977
3.01042	0.0114441	0.0114441	3.00708	60.8582	1060.86	3.01042	-0.0677109	499.932	3.01042	53.0753	103.075
3.01708	0.0104904	0.0104904	3.01375	54.812	1054.81	3.01708	-0.0696182	499.93	3.01708	47.6627	97.6627
3.02375	0.00953674	0.00953674	3.02042	49.2744	1049.27	3.02375	-0.0710487	499.929	3.02375	42.7513	92.7513
3.03042	0.00953674	0.00953674	3.02708	44.2452	1044.25	3.03042	-0.0724792	499.928	3.03042	38.3344	88.3344
3.03708	0.0100136	0.0100136	3.03375	39.7129	1039.71	3.03708	-0.0743866	499.926	3.03708	34.3838	84.3838
3.04375	0.0109673	0.0109673	3.04042	35.655	1035.66	3.04375	-0.0762939	499.924	3.04375	30.8638	80.8638
3.05042	0.0119209	0.0119209	3.04708	32.0349	1032.03	3.05042	-0.0786781	499.921	3.05042	27.7324	77.7324
3.05708	0.0133514	0.0133514	3.05375	28.8057	1028.81	3.05708	-0.0810623	499.919	3.05708	24.9496	74.9496
3.06375	0.0157356	0.0157356	3.06042	25.9204	1025.92	3.06375	-0.0834465	499.917	3.06375	22.4724	72.4724
3.07042	0.0190735	0.0190735	3.06708	23.3369	1023.34	3.07042	-0.0858307	499.914	3.07042	20.2589	70.2589
3.07708	0.0228882	0.0228882	3.07375	21.0223	1021.02	3.07708	-0.087738	499.912	3.07708	18.2714	68.2714
3.08375	0.0281334	0.0281334	3.08042	18.9438	1018.94	3.08375	-0.0896454	499.91	3.08375	16.4785	66.4785
3.09042	0.0348091	0.0348091	3.08708	17.0717	1017.07	3.09042	-0.0915527	499.908	3.09042	14.8582	64.8582
3.09708	0.0414848	0.0414848	3.09375	15.3794	1015.38	3.09708	-0.0929832	499.907	3.09708	13.3905	63.3905
3.10375	0.0476837	0.0476837	3.10042	13.8445	1013.84	3.10375	-0.0934601	499.907	3.10375	12.0578	62.0578
3.11042	0.0529289	0.0529289	3.10708	12.4493	1012.45	3.11042	-0.0939369	499.906	3.11042	10.8442	60.8442
3.11708	0.0562668	0.0562668	3.11375	11.1804	1011.18	3.11708	-0.0944138	499.906	3.11708	9.73654	59.7365
3.12375	0.0581741	0.0581741	3.12042	10.0255	1010.03	3.12375	-0.0953674	499.905	3.12375	8.72517	58.7252
3.13042	0.0576973	0.0576973	3.12708	8.97264	1008.97	3.13042	-0.0972748	499.903	3.13042	7.80296	57.803
3.13708	0.0548363	0.0548363	3.13375	8.01134	1008.01	3.13708	-0.099659	499.9	3.13708	6.96135	56.9613
3.14375	0.0510216	0.0510216	3.14042	7.13444	1007.13	3.14375	-0.103951	499.896	3.14375	6.19364	56.1936
3.15042	0.0462532	0.0462532	3.14708	6.33669	1006.34	3.15042	-0.108719	499.891	3.15042	5.49269	55.4927
3.15708	0.0429153	0.0429153	3.15375	5.61142	1005.61	3.15708	-0.113487	499.887	3.15708	4.85325	54.8532
3.16375	0.0400543	0.0400543	3.16042	4.951	1004.95	3.16375	-0.116825	499.883	3.16375	4.27055	54.2706
3.17042	0.0386238	0.0386238	3.16708	4.34971	1004.35	3.17042	-0.119209	499.881	3.17042	3.74079	53.7408
3.17708	0.0371933	0.0371933	3.17375	3.80421	1003.8	3.17708	-0.121117	499.879	3.17708	3.26014	53.2601
3.18375	0.0357628	0.0357628	3.18042	3.31116	1003.31	3.18375	-0.12207	499.878	3.18375	2.82526	52.8253
3.19042	0.0338554	0.0338554	3.18708	2.8677	1002.87	3.19042	-0.122547	499.877	3.19042	2.4333	52.4333
3.19708	0.0309944	0.0309944	3.19375	2.46906	1002.47	3.19708	-0.123024	499.877	3.19708	2.08235	52.0823
3.20375	0.0267029	0.0267029	3.20042	2.11287	1002.11	3.20375	-0.123501	499.876	3.20375	1.7705	51.7705
3.21042	0.0209808	0.0209808	3.20708	1.79529	1001.8	3.21042	-0.123978	499.876	3.21042	1.49584	51.4958
3.21708	0.0128746	0.0128746	3.21375	1.51491	1001.51	3.21708	-0.123978	499.876	3.21708	1.25504	51.255
3.22375	0.0038147	0.0038147	3.22042	1.26839	1001.27	3.22375	-0.123978	499.876	3.22375	1.04523	51.0452
3.23042	-0.00667572	-0.00667572	3.22708	1.05238	1001.05	3.23042	-0.124454	499.876	3.23042	0.863552	50.8636
3.23708	-0.0166893	-0.0166893	3.23375	0.865459	1000.87	3.23708	-0.125408	499.875	3.23708	0.708103	50.7081
3.24375	-0.0276566	-0.0276566	3.24042	0.705242	1000.71	3.24375	-0.125885	499.874	3.24375	0.576019	50.576
3.25042	-0.038147	-0.038147	3.24708	0.56839	1000.57	3.25042	-0.126839	499.873	3.25042	0.464439	50.4644
3.25708	-0.0481606	-0.0481606	3.25375	0.452518	1000.45	3.25708	-0.127792	499.872	3.25708	0.370026	50.37
3.26375	-0.0572205	-0.0572205	3.26042	0.355244	1000.36	3.26375	-0.129223	499.871	3.26375	0.290871	50.2909
3.27042	-0.0653267	-0.0653267	3.26708	0.274181	1000.27	3.27042	-0.130653	499.869	3.27042	0.225067	50.2251
3.27708	-0.0734329	-0.0734329	3.27375	0.207424	1000.21	3.27708	-0.132561	499.867	3.27708	0.171185	50.1712
3.28375	-0.0805855	-0.0805855	3.28042	0.152588	1000.15	3.28375	-0.134468	499.866	3.28375	0.126839	50.1268
3.29042	-0.0858307	-0.0858307	3.28708	0.107288	1000.11	3.29042	-0.136375	499.864	3.29042	0.0901222	50.0901
3.29708	-0.0896454	-0.0896454	3.29375	0.0710487	1000.07	3.29708	-0.138283	499.862	3.29708	0.0596046	50.0596
3.30375	-0.0925064	-0.0925064	3.30042	0.0414848	1000.04	3.30375	-0.14019	499.86	3.30375	0.0348091	50.0348
3.31042	-0.0939369	-0.0939369	3.30708	0.017643	1000.02	3.31042	-0.141621	499.858	3.31042	0.0143051	50.0143
3.31708	-0.0944138	-0.0944138	3.31375	-0.00238419	999.998	3.31708	-0.141621	499.858	3.31708	-0.00333786	49.9967
3.32375	-0.0953674	-0.0953674	3.32042	-0.0190735	999.981	3.32375	-0.140667	499.859	3.32375	-0.0185966	49.9814
3.33042	-0.0972748	-0.0972748	3.32708	-0.0324249	999.968	3.33042	-0.14019	499.86	3.33042	-0.0305176	49.9695
3.33708	-0.0991821	-0.0991821	3.33375	-0.0429153	999.957	3.33708	-0.139713	499.86	3.33708	-0.0395775	49.9604
3.34375	-0.100136	-0.100136	3.34042	-0.0519753	999.948	3.34375	-0.13876	499.861	3.34375	-0.0462532	49.9537
3.35042	-0.101566	-0.101566	3.34708	-0.0596046	999.94	3.35042	-0.13876	499.861	3.35042	-0.0505447	49.9495
3.35708	-0.103474	-0.103474	3.35375	-0.0662804	999.934	3.35708	-0.14019	499.86	3.35708	-0.0548363	49.9452
3.36375	-0.105381	-0.105381	3.36042	-0.0724792	999.928	3.36375	-0.142097	499.858	3.36375	-0.058651	49.9413
3.37042	-0.106335	-0.106335	3.36708	-0.0782013	999.922	3.37042	-0.144005	499.856	3.37042	-0.0638962	49.9361
3.37708	-0.107765	-0.107765	3.37375	-0.0829697	999.917	3.37708	-0.145435	499.855	3.37708	-0.0686646	49.9313
3.38375	-0.110626	-0.110626	3.38042	-0.0863075	999.914	3.38375	-0.146866	499.853	3.38375	-0.0734329	49.9266
3.39042	-0.114918	-0.114918	3.38708	-0.0886917	999.911	3.39042	-0.146866	499.853	3.39042	-0.0786781	49.9213
3.39708	-0.118732	-0.118732	3.39375	-0.0905991	999.909	3.39708	-0.146389	499.854	3.39708	-0.0824928	49.9175
3.40375	-0.121593	-0.121593	3.40042	-0.0929832	999.907	3.40375	-0.145912	499.854	3.40375	-0.0858307	49.9142
3.41042	-0.124454	-0.124454	3.40708	-0.0958443	999.904	3.41042	-0.144958	499.855	3.41042	-0.0882149	49.9118
3.41708	-0.127316	-0.127316	3.41375	-0.0991821	999.901	3.41708	-0.144482	499.856	3.41708	-0.0901222	49.9099
3.42375	-0.129223	-0.129223	3.42042	-0.102997	999.897	3.42375	-0.144958	499.855	3.42375	-0.0925064	49.9075
3.43042	-0.130653	-0.130653	3.42708	-0.106812	999.893	3.43042	-0.146389	499.854	3.43042	-0.0944138	49.9056
3.43708	-0.131607	-0.131607	3.43375	-0.109673	999.89	3.43708	-0.148296	499.852	3.43708	-0.0958443	49.9042
3.44375	-0.133991	-0.133991	3.44042	-0.112534	999.887	3.44375	-0.150204	499.85	3.44375	-0.0963211	49.9037
3.45042	-0.135899	-0.135899	3.44708	-0.115395	999.885	3.45042	-0.152588	499.847	3.45042	-0.0977516	49.9022
3.45708	-0.137806	-0.137806	3.45375	-0.117779	999.882	3.45708	-0.154495	499.846	3.45708	-0.0987053	49.9013
3.46375	-0.13876	-0.13876	3.46042	-0.120163	999.88	3.46375	-0.155449	499.845	3.46375	-0.100136	49.8999
3.47042	-0.139236	-0.139236	3.46708	-0.121593	999.878	3.47042	-0.155926	499.844	3.47042	-0.101566	49.8984
3.47708	-0.14019	-0.14019	3.47375	-0.123501	999.876	3.47708	-0.156879	499.843	3.47708	-0.103951	49.896
3.48375	-0.140667	-0.140667	3.48042	-0.123501	999.876	3.48375	-0.157833	499.842	3.48375	-0.106812	49.8932
3.49042	-0.142097	-0.142097	3.48708	-0.123501	999.876	3.49042	-0.15974	499.84	3.49042	-0.108719	49.8913
3.49708	-0.144482	-0.144482	3.49375	-0.123024	999.877	3.49708	-0.162125	499.838	3.49708	-0.109196	49.8908
3.50375	-0.147343	-0.147343	3.50042	-0.123501	999.876	3.50375	-0.164509	499.835	3.50375	-0.110149	49.8899
3.51042	-0.150204	-0.150204	3.50708	-0.124931	999.875	3.51042	-0.16737	499.833	3.51042	-0.111103	49.8889
3.51708	-0.152588	-0.152588	3.51375	-0.126839	999.873	3.51708	-0.169277	499.831	3.51708	-0.11158	49.8884
3.52375	-0.154495	-0.154495	3.52042	-0.129223	999.871	3.52375	-0.170708	499.829	3.52375	-0.11158	49.8884
3.53042	-0.154972	-0.154972	3.52708	-0.132561	999.867	3.53042	-0.171661	499.828	3.53042	-0.11301	49.887
3.53708	-0.154972	-0.154972	3.53375	-0.134945	999.865	3.53708	-0.172138	499.828	3.53708	-0.115871	49.8841
3.54375	-0.154495	-0.154495	3.54042	-0.135899	999.864	3.54375	-0.172615	499.827	3.54375	-0.119209	49.8808
3.55042	-0.154018	-0.154018	3.54708	-0.136852	999.863	3.55042	-0.174046	499.826	3.55042	-0.121593	49.8784
3.55708	-0.153065	-0.153065	3.55375	-0.136375	999.864	3.55708	-0.175476	499.825	3.55708	-0.123501	49.8765
3.56375	-0.153065	-0.153065	3.56042	-0.135899	999.864	3.56375	-0.17643	499.824	3.56375	-0.125408	49.8746
3.57042	-0.153542	-0.153542	3.56708	-0.134468	999.866	3.57042	-0.176907	499.823	3.57042	-0.127316	49.8727
3.57708	-0.154495	-0.154495	3.57375	-0.133991	999.866	3.57708	-0.176907	499.823	3.57708	-0.128746	49.8713
3.58375	-0.155449	-0.155449	3.58042	-0.134468	999.866	3.58375	-0.176907	499.823	3.58375	-0.130177	49.8698
3.59042	-0.155449	-0.155449	3.58708	-0.135422	999.865	3.59042	-0.175476	499.825	3.59042	-0.131607	49.8684
3.59708	-0.155926	-0.155926	3.59375	-0.136375	999.864	3.59708	-0.174046	499.826	3.59708	-0.133038	49.867
3.60375	-0.155926	-0.155926	3.60042	-0.137329	999.863	3.60375	-0.173092	499.827	3.60375	-0.133991	49.866
3.61042	-0.156403	-0.156403	3.60708	-0.137806	999.862	3.61042	-0.172615	499.827	3.61042	-0.133991	49.866
3.61708	-0.155926	-0.155926	3.61375	-0.137806	999.862	3.61708	-0.173092	499.827	3.61708	-0.133991	49.866
3.62375	-0.155926	-0.155926	3.62042	-0.136852	999.863	3.62375	-0.173569	499.826	3.62375	-0.133514	49.8665
3.63042	-0.155926	-0.155926	3.62708	-0.137329	999.863	3.63042	-0.174522	499.825	3.63042	-0.133514	49.8665
3.63708	-0.156403	-0.156403	3.63375	-0.137806	999.862	3.63708	-0.175953	499.824	3.63708	-0.133038	49.867
3.64375	-0.156403	-0.156403	3.64042	-0.137329	999.863	3.64375	-0.17786	499.822	3.64375	-0.133038	49.867
3.65042	-0.156879	-0.156879	3.64708	-0.137329	999.863	3.65042	-0.179768	499.82	3.65042	-0.132561	49.8674
3.65708	-0.157356	-0.157356	3.65375	-0.137329	999.863	3.65708	-0.181198	499.819	3.65708	-0.131607	49.8684
3.66375	-0.157833	-0.157833	3.66042	-0.137806	999.862	3.66375	-0.182629	499.817	3.66375	-0.13113	49.8689
3.67042	-0.159264	-0.159264	3.66708	-0.137806	999.862	3.67042	-0.183105	499.817	3.67042	-0.130177	49.8698
3.67708	-0.161171	-0.161171	3.67375	-0.137806	999.862	3.67708	-0.183582	499.816	3.67708	-0.130177	49.8698
3.68375	-0.162601	-0.162601	3.68042	-0.137329	999.863	3.68375	-0.182629	499.817	3.68375	-0.131607	49.8684
3.69042	-0.163078	-0.163078	3.68708	-0.136852	999.863	3.69042	-0.182152	499.818	3.69042	-0.133038	49.867
3.69708	-0.163555	-0.163555	3.69375	-0.136375	999.864	3.69708	-0.181198	499.819	3.69708	-0.134468	49.8655
3.70375	-0.164986	-0.164986	3.70042	-0.134945	999.865	3.70375	-0.180721	499.819	3.70375	-0.135422	49.8646
3.71042	-0.165939	-0.165939	3.70708	-0.133038	999.867	3.71042	-0.180721	499.819	3.71042	-0.135899	49.8641
3.71708	-0.165939	-0.165939	3.71375	-0.132084	999.868	3.71708	-0.180244	499.82	3.71708	-0.135899	49.8641
3.72375	-0.164986	-0.164986	3.72042	-0.132561	999.867	3.72375	-0.179291	499.821	3.72375	-0.135422	49.8646
3.73042	-0.164032	-0.164032	3.72708	-0.133991	999.866	3.73042	-0.17786	499.822	3.73042	-0.134468	49.8655
3.73708	-0.163555	-0.163555	3.73375	-0.135899	999.864	3.73708	-0.177383	499.823	3.73708	-0.133514	49.8665
3.74375	-0.163555	-0.163555	3.74042	-0.137806	999.862	3.74375	-0.177383	499.823	3.74375	-0.132561	49.8674
3.75042	-0.164032	-0.164032	3.74708	-0.139236	999.861	3.75042	-0.17786	499.822	3.75042	-0.132561	49.8674
3.75708	-0.165462	-0.165462	3.75375	-0.139236	999.861	3.75708	-0.17786	499.822	3.75708	-0.132561	49.8674
3.76375	-0.166416	-0.166416	3.76042	-0.138283	999.862	3.76375	-0.178337	499.822	3.76375	-0.133038	49.867
3.77042	-0.167847	-0.167847	3.76708	-0.136852	999.863	3.77042	-0.179291	499.821	3.77042	-0.134468	49.8655
3.77708	-0.168324	-0.168324	3.77375	-0.135899	999.864	3.77708	-0.180244	499.82	3.77708	-0.135899	49.8641
3.78375	-0.167847	-0.167847	3.78042	-0.134945	999.865	3.78375	-0.180244	499.82	3.78375	-0.137329	49.8627
3.79042	-0.16737	-0.16737	3.78708	-0.134468	999.866	3.79042	-0.180721	499.819	3.79042	-0.137806	49.8622
3.79708	-0.166893	-0.166893	3.79375	-0.134468	999.866	3.79708	-0.181198	499.819	3.79708	-0.138283	49.8617
3.80375	-0.166893	-0.166893	3.80042	-0.134945	999.865	3.80375	-0.182629	499.817	3.80375	-0.13876	49.8612
3.81042	-0.167847	-0.167847	3.80708	-0.135422	999.865	3.81042	-0.184059	499.816	3.81042	-0.139236	49.8608
3.81708	-0.1688	-0.1688	3.81375	-0.135899	999.864	3.81708	-0.185013	499.815	3.81708	-0.14019	49.8598
3.82375	-0.170231	-0.170231	3.82042	-0.137329	999.863	3.82375	-0.18549	499.815	3.82375	-0.140667	49.8593
3.83042	-0.170708	-0.170708	3.82708	-0.139236	999.861	3.83042	-0.185966	499.814	3.83042	-0.141621	49.8584
3.83708	-0.170708	-0.170708	3.83375	-0.141621	999.858	3.83708	-0.186443	499.814	3.83708	-0.142574	49.8574
3.84375	-0.170231	-0.170231	3.84042	-0.144005	999.856	3.84375	-0.18692	499.813	3.84375	-0.143051	49.8569
3.85042	-0.169754	-0.169754	3.84708	-0.145435	999.855	3.85042	-0.187397	499.813	3.85042	-0.142574	49.8574
3.85708	-0.1688	-0.1688	3.85375	-0.146389	999.854	3.85708	-0.187874	499.812	3.85708	-0.141621	49.8584
3.86375	-0.168324	-0.168324	3.86042	-0.146389	999.854	3.86375	-0.187874	499.812	3.86375	-0.140667	49.8593
3.87042	-0.16737	-0.16737	3.86708	-0.146389	999.854	3.87042	-0.187874	499.812	3.87042	-0.139713	49.8603
3.87708	-0.167847	-0.167847	3.87375	-0.147343	999.853	3.87708	-0.187874	499.812	3.87708	-0.138283	49.8617
3.88375	-0.168324	-0.168324	3.88042	-0.148773	999.851	3.88375	-0.188351	499.812	3.88375	-0.137329	49.8627
3.89042	-0.169277	-0.169277	3.88708	-0.150681	999.849	3.89042	-0.188828	499.811	3.89042	-0.137329	49.8627
3.89708	-0.169277	-0.169277	3.89375	-0.153065	999.847	3.89708	-0.188828	499.811	3.89708	-0.137806	49.8622
3.90375	-0.169277	-0.169277	3.90042	-0.155449	999.845	3.90375	-0.188828	499.811	3.90375	-0.139713	49.8603
3.91042	-0.1688	-0.1688	3.90708	-0.156403	999.844	3.91042	-0.188828	499.811	3.91042	-0.142097	49.8579
3.91708	-0.168324	-0.168324	3.91375	-0.155926	999.844	3.91708	-0.187874	499.812	3.91708	-0.144958	49.855
3.92375	-0.167847	-0.167847	3.92042	-0.154495	999.846	3.92375	-0.185966	499.814	3.92375	-0.147343	49.8527
3.93042	-0.16737	-0.16737	3.92708	-0.153065	999.847	3.93042	-0.184059	499.816	3.93042	-0.14925	49.8507
3.93708	-0.167847	-0.167847	3.93375	-0.151634	999.848	3.93708	-0.183582	499.816	3.93708	-0.150204	49.8498
3.94375	-0.1688	-0.1688	3.94042	-0.150681	999.849	3.94375	-0.183582	499.816	3.94375	-0.150681	49.8493
3.95042	-0.169754	-0.169754	3.94708	-0.150681	999.849	3.95042	-0.184059	499.816	3.95042	-0.149727	49.8503
3.95708	-0.170231	-0.170231	3.95375	-0.150681	999.849	3.95708	-0.185013	499.815	3.95708	-0.14925	49.8507
3.96375	-0.170231	-0.170231	3.96042	-0.151157	999.849	3.96375	-0.18549	499.815	3.96375	-0.148773	49.8512
3.97042	-0.169754	-0.169754	3.96708	-0.151157	999.849	3.97042	-0.18549	499.815	3.97042	-0.148296	49.8517
3.97708	-0.169754	-0.169754	3.97375	-0.151157	999.849	3.97708	-0.184536	499.815	3.97708	-0.147343	49.8527
3.98375	-0.169277	-0.169277	3.98042	-0.151157	999.849	3.98375	-0.182629	499.817	3.98375	-0.147343	49.8527
3.99042	-0.169277	-0.169277	3.98708	-0.150681	999.849	3.99042	-0.181675	499.818	3.99042	-0.147343	49.8527
3.99708	-0.169754	-0.169754	3.99375	-0.150681	999.849	3.99708	-0.181198	499.819	3.99708	-0.147343	49.8527
		0	4.00042	-0.150681	999.849			500			50

## Sheet: Chromatogram (log)
L-ascorbic acid		10	Citric acid		10	Sodaium ascorbate		10	Ascorbic+Citric acid		10
RT	50% Asc	50% Asc	RT	50% CT	50% CT	RT	10% NaAsc	10% NaAsc	RT	50%Asc+50% CT	50%Asc+50% CT
0.00375	-0.105381	#NUM!	0.000416667	-0.0953674	#NUM!	0.00375	-0.099659	#NUM!	0.00375	-0.0886917	#NUM!
0.0104167	-0.105381	#NUM!	0.00708333	-0.0944138	#NUM!	0.0104167	-0.102043	#NUM!	0.0104167	-0.0882149	#NUM!
0.0170833	-0.105381	#NUM!	0.01375	-0.0934601	#NUM!	0.0170833	-0.105381	#NUM!	0.0170833	-0.0867844	#NUM!
0.02375	-0.104904	#NUM!	0.0204167	-0.0929832	#NUM!	0.02375	-0.107288	#NUM!	0.02375	-0.084877	#NUM!
0.0304167	-0.104427	#NUM!	0.0270833	-0.0925064	#NUM!	0.0304167	-0.108242	#NUM!	0.0304167	-0.0834465	#NUM!
0.0370833	-0.103951	#NUM!	0.03375	-0.0915527	#NUM!	0.0370833	-0.107765	#NUM!	0.0370833	-0.0824928	#NUM!
0.04375	-0.103474	#NUM!	0.0404167	-0.0901222	#NUM!	0.04375	-0.106812	#NUM!	0.04375	-0.0824928	#NUM!
0.0504167	-0.10252	#NUM!	0.0470833	-0.0891685	#NUM!	0.0504167	-0.105381	#NUM!	0.0504167	-0.0834465	#NUM!
0.0570833	-0.102043	#NUM!	0.05375	-0.0891685	#NUM!	0.0570833	-0.103951	#NUM!	0.0570833	-0.0844002	#NUM!
0.06375	-0.101089	#NUM!	0.0604167	-0.0886917	#NUM!	0.06375	-0.103474	#NUM!	0.06375	-0.0863075	#NUM!
0.0704167	-0.100613	#NUM!	0.0670833	-0.0882149	#NUM!	0.0704167	-0.103474	#NUM!	0.0704167	-0.0882149	#NUM!
0.0770833	-0.099659	#NUM!	0.07375	-0.087738	#NUM!	0.0770833	-0.103474	#NUM!	0.0770833	-0.0891685	#NUM!
0.08375	-0.099659	#NUM!	0.0804167	-0.0882149	#NUM!	0.08375	-0.102997	#NUM!	0.08375	-0.0882149	#NUM!
0.0904167	-0.099659	#NUM!	0.0870833	-0.0886917	#NUM!	0.0904167	-0.103474	#NUM!	0.0904167	-0.0872612	#NUM!
0.0970833	-0.100136	#NUM!	0.09375	-0.0886917	#NUM!	0.0970833	-0.103951	#NUM!	0.0970833	-0.0858307	#NUM!
0.10375	-0.100136	#NUM!	0.100417	-0.0882149	#NUM!	0.10375	-0.104427	#NUM!	0.10375	-0.0844002	#NUM!
0.110417	-0.0991821	#NUM!	0.107083	-0.0882149	#NUM!	0.110417	-0.104904	#NUM!	0.110417	-0.0839233	#NUM!
0.117083	-0.0982285	#NUM!	0.11375	-0.087738	#NUM!	0.117083	-0.105381	#NUM!	0.117083	-0.0839233	#NUM!
0.12375	-0.0963211	#NUM!	0.120417	-0.0867844	#NUM!	0.12375	-0.105381	#NUM!	0.12375	-0.0844002	#NUM!
0.130417	-0.0948906	#NUM!	0.127083	-0.0853539	#NUM!	0.130417	-0.105381	#NUM!	0.130417	-0.084877	#NUM!
0.137083	-0.0939369	#NUM!	0.13375	-0.0839233	#NUM!	0.137083	-0.104904	#NUM!	0.137083	-0.0858307	#NUM!
0.14375	-0.0934601	#NUM!	0.140417	-0.082016	#NUM!	0.14375	-0.103951	#NUM!	0.14375	-0.0863075	#NUM!
0.150417	-0.0939369	#NUM!	0.147083	-0.0810623	#NUM!	0.150417	-0.102043	#NUM!	0.150417	-0.087738	#NUM!
0.157083	-0.0944138	#NUM!	0.15375	-0.0805855	#NUM!	0.157083	-0.101089	#NUM!	0.157083	-0.087738	#NUM!
0.16375	-0.0953674	#NUM!	0.160417	-0.0815392	#NUM!	0.16375	-0.101566	#NUM!	0.16375	-0.0882149	#NUM!
0.170417	-0.0958443	#NUM!	0.167083	-0.0834465	#NUM!	0.170417	-0.101566	#NUM!	0.170417	-0.0882149	#NUM!
0.177083	-0.0953674	#NUM!	0.17375	-0.084877	#NUM!	0.177083	-0.101566	#NUM!	0.177083	-0.0882149	#NUM!
0.18375	-0.0948906	#NUM!	0.180417	-0.0863075	#NUM!	0.18375	-0.101089	#NUM!	0.18375	-0.087738	#NUM!
0.190417	-0.0944138	#NUM!	0.187083	-0.087738	#NUM!	0.190417	-0.101566	#NUM!	0.190417	-0.0872612	#NUM!
0.197083	-0.0939369	#NUM!	0.19375	-0.0886917	#NUM!	0.197083	-0.10252	#NUM!	0.197083	-0.0872612	#NUM!
0.20375	-0.0934601	#NUM!	0.200417	-0.0882149	#NUM!	0.20375	-0.103951	#NUM!	0.20375	-0.0863075	#NUM!
0.210417	-0.0929832	#NUM!	0.207083	-0.0872612	#NUM!	0.210417	-0.104904	#NUM!	0.210417	-0.0858307	#NUM!
0.217083	-0.0925064	#NUM!	0.21375	-0.0872612	#NUM!	0.217083	-0.105858	#NUM!	0.217083	-0.0853539	#NUM!
0.22375	-0.0925064	#NUM!	0.220417	-0.0872612	#NUM!	0.22375	-0.106335	#NUM!	0.22375	-0.0853539	#NUM!
0.230417	-0.0920296	#NUM!	0.227083	-0.087738	#NUM!	0.230417	-0.106335	#NUM!	0.230417	-0.0853539	#NUM!
0.237083	-0.0920296	#NUM!	0.23375	-0.0886917	#NUM!	0.237083	-0.105858	#NUM!	0.237083	-0.0858307	#NUM!
0.24375	-0.0925064	#NUM!	0.240417	-0.0901222	#NUM!	0.24375	-0.103951	#NUM!	0.24375	-0.0863075	#NUM!
0.250417	-0.0929832	#NUM!	0.247083	-0.0915527	#NUM!	0.250417	-0.102043	#NUM!	0.250417	-0.0872612	#NUM!
0.257083	-0.0939369	#NUM!	0.25375	-0.0934601	#NUM!	0.257083	-0.101089	#NUM!	0.257083	-0.0891685	#NUM!
0.26375	-0.0958443	#NUM!	0.260417	-0.0953674	#NUM!	0.26375	-0.100613	#NUM!	0.26375	-0.0910759	#NUM!
0.270417	-0.0977516	#NUM!	0.267083	-0.0967979	#NUM!	0.270417	-0.101089	#NUM!	0.270417	-0.0925064	#NUM!
0.277083	-0.0987053	#NUM!	0.27375	-0.0991821	#NUM!	0.277083	-0.102997	#NUM!	0.277083	-0.0934601	#NUM!
0.28375	-0.100136	#NUM!	0.280417	-0.101089	#NUM!	0.28375	-0.105858	#NUM!	0.28375	-0.0939369	#NUM!
0.290417	-0.101566	#NUM!	0.287083	-0.102043	#NUM!	0.290417	-0.109196	#NUM!	0.290417	-0.0925064	#NUM!
0.297083	-0.102997	#NUM!	0.29375	-0.102997	#NUM!	0.297083	-0.11158	#NUM!	0.297083	-0.0905991	#NUM!
0.30375	-0.103474	#NUM!	0.300417	-0.102997	#NUM!	0.30375	-0.113964	#NUM!	0.30375	-0.0891685	#NUM!
0.310417	-0.103951	#NUM!	0.307083	-0.103474	#NUM!	0.310417	-0.116348	#NUM!	0.310417	-0.0882149	#NUM!
0.317083	-0.103951	#NUM!	0.31375	-0.103951	#NUM!	0.317083	-0.118732	#NUM!	0.317083	-0.0882149	#NUM!
0.32375	-0.104427	#NUM!	0.320417	-0.104427	#NUM!	0.32375	-0.120163	#NUM!	0.32375	-0.0886917	#NUM!
0.330417	-0.104904	#NUM!	0.327083	-0.105381	#NUM!	0.330417	-0.12207	#NUM!	0.330417	-0.0896454	#NUM!
0.337083	-0.104904	#NUM!	0.33375	-0.106335	#NUM!	0.337083	-0.123501	#NUM!	0.337083	-0.0910759	#NUM!
0.34375	-0.105381	#NUM!	0.340417	-0.106335	#NUM!	0.34375	-0.124454	#NUM!	0.34375	-0.0920296	#NUM!
0.350417	-0.105381	#NUM!	0.347083	-0.105381	#NUM!	0.350417	-0.123978	#NUM!	0.350417	-0.0929832	#NUM!
0.357083	-0.106335	#NUM!	0.35375	-0.103474	#NUM!	0.357083	-0.123501	#NUM!	0.357083	-0.0934601	#NUM!
0.36375	-0.107288	#NUM!	0.360417	-0.102043	#NUM!	0.36375	-0.123978	#NUM!	0.36375	-0.0939369	#NUM!
0.370417	-0.108242	#NUM!	0.367083	-0.100613	#NUM!	0.370417	-0.124931	#NUM!	0.370417	-0.0944138	#NUM!
0.377083	-0.109196	#NUM!	0.37375	-0.099659	#NUM!	0.377083	-0.126362	#NUM!	0.377083	-0.0944138	#NUM!
0.38375	-0.110626	#NUM!	0.380417	-0.0991821	#NUM!	0.38375	-0.127316	#NUM!	0.38375	-0.0948906	#NUM!
0.390417	-0.11158	#NUM!	0.387083	-0.0987053	#NUM!	0.390417	-0.128746	#NUM!	0.390417	-0.0958443	#NUM!
0.397083	-0.112534	#NUM!	0.39375	-0.0991821	#NUM!	0.397083	-0.13113	#NUM!	0.397083	-0.0967979	#NUM!
0.40375	-0.112534	#NUM!	0.400417	-0.100136	#NUM!	0.40375	-0.132561	#NUM!	0.40375	-0.0972748	#NUM!
0.410417	-0.11158	#NUM!	0.407083	-0.101089	#NUM!	0.410417	-0.133038	#NUM!	0.410417	-0.0972748	#NUM!
0.417083	-0.110626	#NUM!	0.41375	-0.101566	#NUM!	0.417083	-0.133514	#NUM!	0.417083	-0.0977516	#NUM!
0.42375	-0.109673	#NUM!	0.420417	-0.102043	#NUM!	0.42375	-0.133991	#NUM!	0.42375	-0.0982285	#NUM!
0.430417	-0.109196	#NUM!	0.427083	-0.10252	#NUM!	0.430417	-0.134945	#NUM!	0.430417	-0.0987053	#NUM!
0.437083	-0.108719	#NUM!	0.43375	-0.10252	#NUM!	0.437083	-0.133991	#NUM!	0.437083	-0.0987053	#NUM!
0.44375	-0.108242	#NUM!	0.440417	-0.101566	#NUM!	0.44375	-0.132561	#NUM!	0.44375	-0.0987053	#NUM!
0.450417	-0.108719	#NUM!	0.447083	-0.099659	#NUM!	0.450417	-0.131607	#NUM!	0.450417	-0.0991821	#NUM!
0.457083	-0.109196	#NUM!	0.45375	-0.0977516	#NUM!	0.457083	-0.130177	#NUM!	0.457083	-0.100136	#NUM!
0.46375	-0.110149	#NUM!	0.460417	-0.0963211	#NUM!	0.46375	-0.1297	#NUM!	0.46375	-0.100613	#NUM!
0.470417	-0.110626	#NUM!	0.467083	-0.0944138	#NUM!	0.470417	-0.128746	#NUM!	0.470417	-0.100613	#NUM!
0.477083	-0.111103	#NUM!	0.47375	-0.0925064	#NUM!	0.477083	-0.128269	#NUM!	0.477083	-0.100136	#NUM!
0.48375	-0.11158	#NUM!	0.480417	-0.0905991	#NUM!	0.48375	-0.128746	#NUM!	0.48375	-0.100136	#NUM!
0.490417	-0.11158	#NUM!	0.487083	-0.0901222	#NUM!	0.490417	-0.130177	#NUM!	0.490417	-0.099659	#NUM!
0.497083	-0.111103	#NUM!	0.49375	-0.0901222	#NUM!	0.497083	-0.131607	#NUM!	0.497083	-0.0991821	#NUM!
0.50375	-0.110626	#NUM!	0.500417	-0.0891685	#NUM!	0.50375	-0.133514	#NUM!	0.50375	-0.0987053	#NUM!
0.510417	-0.111103	#NUM!	0.507083	-0.0882149	#NUM!	0.510417	-0.135899	#NUM!	0.510417	-0.0982285	#NUM!
0.517083	-0.112057	#NUM!	0.51375	-0.087738	#NUM!	0.517083	-0.13876	#NUM!	0.517083	-0.0977516	#NUM!
0.52375	-0.113964	#NUM!	0.520417	-0.0867844	#NUM!	0.52375	-0.139713	#NUM!	0.52375	-0.0972748	#NUM!
0.530417	-0.116348	#NUM!	0.527083	-0.0858307	#NUM!	0.530417	-0.14019	#NUM!	0.530417	-0.0967979	#NUM!
0.537083	-0.118732	#NUM!	0.53375	-0.0858307	#NUM!	0.537083	-0.139236	#NUM!	0.537083	-0.0972748	#NUM!
0.54375	-0.120163	#NUM!	0.540417	-0.0872612	#NUM!	0.54375	-0.138283	#NUM!	0.54375	-0.0977516	#NUM!
0.550417	-0.12064	#NUM!	0.547083	-0.0891685	#NUM!	0.550417	-0.136375	#NUM!	0.550417	-0.0982285	#NUM!
0.557083	-0.12064	#NUM!	0.55375	-0.0910759	#NUM!	0.557083	-0.134945	#NUM!	0.557083	-0.0991821	#NUM!
0.56375	-0.119209	#NUM!	0.560417	-0.0925064	#NUM!	0.56375	-0.133991	#NUM!	0.56375	-0.101089	#NUM!
0.570417	-0.117779	#NUM!	0.567083	-0.0934601	#NUM!	0.570417	-0.133991	#NUM!	0.570417	-0.10252	#NUM!
0.577083	-0.116825	#NUM!	0.57375	-0.0939369	#NUM!	0.577083	-0.133038	#NUM!	0.577083	-0.103474	#NUM!
0.58375	-0.116825	#NUM!	0.580417	-0.0929832	#NUM!	0.58375	-0.132084	#NUM!	0.58375	-0.104427	#NUM!
0.590417	-0.117779	#NUM!	0.587083	-0.0915527	#NUM!	0.590417	-0.130653	#NUM!	0.590417	-0.106335	#NUM!
0.597083	-0.118732	#NUM!	0.59375	-0.0901222	#NUM!	0.597083	-0.130177	#NUM!	0.597083	-0.108242	#NUM!
0.60375	-0.120163	#NUM!	0.600417	-0.0896454	#NUM!	0.60375	-0.1297	#NUM!	0.60375	-0.109673	#NUM!
0.610417	-0.122547	#NUM!	0.607083	-0.0891685	#NUM!	0.610417	-0.129223	#NUM!	0.610417	-0.110626	#NUM!
0.617083	-0.123978	#NUM!	0.61375	-0.0891685	#NUM!	0.617083	-0.1297	#NUM!	0.617083	-0.11158	#NUM!
0.62375	-0.124454	#NUM!	0.620417	-0.0901222	#NUM!	0.62375	-0.130177	#NUM!	0.62375	-0.11158	#NUM!
0.630417	-0.124454	#NUM!	0.627083	-0.0901222	#NUM!	0.630417	-0.130653	#NUM!	0.630417	-0.111103	#NUM!
0.637083	-0.123978	#NUM!	0.63375	-0.0896454	#NUM!	0.637083	-0.1297	#NUM!	0.637083	-0.109196	#NUM!
0.64375	-0.12207	#NUM!	0.640417	-0.0891685	#NUM!	0.64375	-0.128269	#NUM!	0.64375	-0.107765	#NUM!
0.650417	-0.120163	#NUM!	0.647083	-0.0896454	#NUM!	0.650417	-0.127792	#NUM!	0.650417	-0.107288	#NUM!
0.657083	-0.118732	#NUM!	0.65375	-0.0905991	#NUM!	0.657083	-0.127316	#NUM!	0.657083	-0.107765	#NUM!
0.66375	-0.119209	#NUM!	0.660417	-0.0910759	#NUM!	0.66375	-0.126839	#NUM!	0.66375	-0.108719	#NUM!
0.670417	-0.119686	#NUM!	0.667083	-0.0925064	#NUM!	0.670417	-0.127792	#NUM!	0.670417	-0.110149	#NUM!
0.677083	-0.121117	#NUM!	0.67375	-0.0948906	#NUM!	0.677083	-0.129223	#NUM!	0.677083	-0.112057	#NUM!
0.68375	-0.123024	#NUM!	0.680417	-0.0967979	#NUM!	0.68375	-0.130653	#NUM!	0.68375	-0.113964	#NUM!
0.690417	-0.124454	#NUM!	0.687083	-0.0967979	#NUM!	0.690417	-0.131607	#NUM!	0.690417	-0.115871	#NUM!
0.697083	-0.125885	#NUM!	0.69375	-0.0963211	#NUM!	0.697083	-0.131607	#NUM!	0.697083	-0.116348	#NUM!
0.70375	-0.125885	#NUM!	0.700417	-0.0958443	#NUM!	0.70375	-0.13113	#NUM!	0.70375	-0.116348	#NUM!
0.710417	-0.125885	#NUM!	0.707083	-0.0958443	#NUM!	0.710417	-0.130653	#NUM!	0.710417	-0.116348	#NUM!
0.717083	-0.125408	#NUM!	0.71375	-0.0958443	#NUM!	0.717083	-0.130653	#NUM!	0.717083	-0.115871	#NUM!
0.72375	-0.124454	#NUM!	0.720417	-0.0963211	#NUM!	0.72375	-0.13113	#NUM!	0.72375	-0.115395	#NUM!
0.730417	-0.123978	#NUM!	0.727083	-0.0972748	#NUM!	0.730417	-0.13113	#NUM!	0.730417	-0.114918	#NUM!
0.737083	-0.123501	#NUM!	0.73375	-0.0977516	#NUM!	0.737083	-0.130653	#NUM!	0.737083	-0.115395	#NUM!
0.74375	-0.122547	#NUM!	0.740417	-0.0982285	#NUM!	0.74375	-0.1297	#NUM!	0.74375	-0.114918	#NUM!
0.750417	-0.121593	#NUM!	0.747083	-0.0977516	#NUM!	0.750417	-0.128746	#NUM!	0.750417	-0.113964	#NUM!
0.757083	-0.121117	#NUM!	0.75375	-0.0972748	#NUM!	0.757083	-0.126839	#NUM!	0.757083	-0.11301	#NUM!
0.76375	-0.12064	#NUM!	0.760417	-0.0967979	#NUM!	0.76375	-0.124454	#NUM!	0.76375	-0.11158	#NUM!
0.770417	-0.120163	#NUM!	0.767083	-0.0963211	#NUM!	0.770417	-0.123024	#NUM!	0.770417	-0.110626	#NUM!
0.777083	-0.120163	#NUM!	0.77375	-0.0963211	#NUM!	0.777083	-0.121593	#NUM!	0.777083	-0.108719	#NUM!
0.78375	-0.119686	#NUM!	0.780417	-0.0972748	#NUM!	0.78375	-0.12064	#NUM!	0.78375	-0.106335	#NUM!
0.790417	-0.119686	#NUM!	0.787083	-0.0977516	#NUM!	0.790417	-0.119686	#NUM!	0.790417	-0.103951	#NUM!
0.797083	-0.119209	#NUM!	0.79375	-0.0982285	#NUM!	0.797083	-0.119209	#NUM!	0.797083	-0.102043	#NUM!
0.80375	-0.117779	#NUM!	0.800417	-0.0982285	#NUM!	0.80375	-0.118256	#NUM!	0.80375	-0.100136	#NUM!
0.810417	-0.115395	#NUM!	0.807083	-0.0982285	#NUM!	0.810417	-0.116825	#NUM!	0.810417	-0.0982285	#NUM!
0.817083	-0.112057	#NUM!	0.81375	-0.0972748	#NUM!	0.817083	-0.115395	#NUM!	0.817083	-0.0977516	#NUM!
0.82375	-0.108242	#NUM!	0.820417	-0.0958443	#NUM!	0.82375	-0.114441	#NUM!	0.82375	-0.0987053	#NUM!
0.830417	-0.103474	#NUM!	0.827083	-0.0944138	#NUM!	0.830417	-0.113487	#NUM!	0.830417	-0.100136	#NUM!
0.837083	-0.0977516	#NUM!	0.83375	-0.0925064	#NUM!	0.837083	-0.112057	#NUM!	0.837083	-0.101089	#NUM!
0.84375	-0.0905991	#NUM!	0.840417	-0.0910759	#NUM!	0.84375	-0.110626	#NUM!	0.84375	-0.101566	#NUM!
0.850417	-0.0824928	#NUM!	0.847083	-0.0886917	#NUM!	0.850417	-0.109196	#NUM!	0.850417	-0.100613	#NUM!
0.857083	-0.0729561	#NUM!	0.85375	-0.0863075	#NUM!	0.857083	-0.108242	#NUM!	0.857083	-0.0982285	#NUM!
0.86375	-0.061512	#NUM!	0.860417	-0.0834465	#NUM!	0.86375	-0.106812	#NUM!	0.86375	-0.0939369	#NUM!
0.870417	-0.0481606	#NUM!	0.867083	-0.0810623	#NUM!	0.870417	-0.104427	#NUM!	0.870417	-0.0882149	#NUM!
0.877083	-0.0348091	#NUM!	0.87375	-0.0786781	#NUM!	0.877083	-0.102043	#NUM!	0.877083	-0.0824928	#NUM!
0.88375	-0.0219345	#NUM!	0.880417	-0.0772476	#NUM!	0.88375	-0.099659	#NUM!	0.88375	-0.0762939	#NUM!
0.890417	-0.0109673	#NUM!	0.887083	-0.0758171	#NUM!	0.890417	-0.0982285	#NUM!	0.890417	-0.0705719	#NUM!
0.897083	-0.0038147	#NUM!	0.89375	-0.0743866	#NUM!	0.897083	-0.0982285	#NUM!	0.897083	-0.0667572	#NUM!
0.90375	0	#NUM!	0.900417	-0.0724792	#NUM!	0.90375	-0.100136	#NUM!	0.90375	-0.0634193	#NUM!
0.910417	0.00190735	-2.71957	0.907083	-0.0677109	#NUM!	0.910417	-0.102997	#NUM!	0.910417	-0.058651	#NUM!
0.917083	0.00286102	-2.54348	0.91375	-0.0557899	#NUM!	0.917083	-0.106812	#NUM!	0.917083	-0.0529289	#NUM!
0.92375	-0.000953674	#NUM!	0.920417	-0.0400543	#NUM!	0.92375	-0.113487	#NUM!	0.92375	-0.0514984	#NUM!
0.930417	-0.017643	#NUM!	0.927083	-0.026226	#NUM!	0.930417	-0.126362	#NUM!	0.930417	-0.0619888	#NUM!
0.937083	-0.0519753	#NUM!	0.93375	-0.0238419	#NUM!	0.937083	-0.148773	#NUM!	0.937083	-0.0910759	#NUM!
0.94375	-0.105858	#NUM!	0.940417	-0.0371933	#NUM!	0.94375	-0.179768	#NUM!	0.94375	-0.139236	#NUM!
0.950417	-0.17643	#NUM!	0.947083	-0.0681877	#NUM!	0.950417	-0.215054	#NUM!	0.950417	-0.20504	#NUM!
0.957083	-0.252247	#NUM!	0.95375	-0.112057	#NUM!	0.957083	-0.246048	#NUM!	0.957083	-0.277519	#NUM!
0.96375	-0.314713	#NUM!	0.960417	-0.154495	#NUM!	0.96375	-0.257969	#NUM!	0.96375	-0.337124	#NUM!
0.970417	-0.348091	#NUM!	0.967083	-0.178814	#NUM!	0.970417	-0.241756	#NUM!	0.970417	-0.367641	#NUM!
0.977083	-0.346184	#NUM!	0.97375	-0.175476	#NUM!	0.977083	-0.198364	#NUM!	0.977083	-0.363827	#NUM!
0.98375	-0.311375	#NUM!	0.980417	-0.143051	#NUM!	0.98375	-0.132561	#NUM!	0.98375	-0.329018	#NUM!
0.990417	-0.250816	#NUM!	0.987083	-0.0872612	#NUM!	0.990417	-0.043869	#NUM!	0.990417	-0.268459	#NUM!
0.997083	-0.166893	#NUM!	0.99375	-0.0128746	#NUM!	0.997083	0.103951	-0.983173	0.997083	-0.1688	#NUM!
1.00375	-0.0138283	#NUM!	1.00042	0.11301	-0.946882	1.00375	0.461578	-0.335755	1.00375	0.0853539	-1.06878
1.01042	0.351429	-0.454162	1.00708	0.442028	-0.35455	1.01042	1.33133	0.124286	1.01042	0.794411	-0.0999549
1.01708	1.13678	0.0556763	1.01375	1.27316	0.104881	1.01708	3.05605	0.48516	1.01708	2.38848	0.378121
1.02375	2.50387	0.398612	1.02042	2.92826	0.466609	1.02375	5.82933	0.765619	1.02375	5.19991	0.715996
1.03042	4.4775	0.651036	1.02708	5.56612	0.745553	1.03042	9.624	0.983356	1.03042	9.28307	0.967691
1.03708	6.96039	0.842634	1.03375	9.11808	0.959903	1.03708	14.2312	1.15324	1.03708	14.4329	1.15935
1.04375	9.75132	0.989063	1.04042	13.3476	1.1254	1.04375	19.228	1.28393	1.04375	20.2217	1.30582
1.05042	12.5122	1.09733	1.04708	17.8308	1.25117	1.05042	23.9215	1.37879	1.05042	25.9242	1.41371
1.05708	14.7872	1.16989	1.05375	21.9073	1.34059	1.05708	27.5078	1.43946	1.05708	30.571	1.48531
1.06375	16.1686	1.20867	1.06042	24.8342	1.39505	1.06375	29.4027	1.46839	1.06375	33.3118	1.5226
1.07042	16.4728	1.21677	1.06708	26.1197	1.41697	1.07042	29.4247	1.46871	1.07042	33.7853	1.52873
1.07708	15.7542	1.1974	1.07375	25.6925	1.40981	1.07708	27.7238	1.44285	1.07708	32.1336	1.50696
1.08375	14.2083	1.15254	1.08042	23.7875	1.37635	1.08375	24.6692	1.39215	1.08375	28.7976	1.45936
1.09042	12.1136	1.08327	1.08708	20.7992	1.31805	1.09042	20.8011	1.31809	1.09042	24.3931	1.38727
1.09708	9.80663	0.99152	1.09375	17.2367	1.23645	1.09708	16.7327	1.22357	1.09708	19.6395	1.29313
1.10375	7.60937	0.881349	1.10042	13.6518	1.13519	1.10375	12.9805	1.11329	1.10375	15.1978	1.18178
1.11042	5.73587	0.7586	1.10708	10.4766	1.02022	1.11042	9.83238	0.992659	1.11042	11.4751	1.05976
1.11708	4.25339	0.628735	1.11375	7.91264	0.898321	1.11708	7.3595	0.866849	1.11708	8.57639	0.933305
1.12375	3.13282	0.495935	1.12042	5.95951	0.775211	1.12375	5.49316	0.739823	1.12375	6.40774	0.806705
1.13042	2.30122	0.361957	1.12708	4.51183	0.654353	1.13042	4.10748	0.613575	1.13042	4.80461	0.681658
1.13708	1.68371	0.226268	1.13375	3.44372	0.537028	1.13708	3.07703	0.488132	1.13708	3.61109	0.557638
1.14375	1.2188	0.0859309	1.14042	2.64645	0.422663	1.14375	2.29931	0.361597	1.14375	2.71034	0.433024
1.15042	0.860691	-0.0651527	1.14708	2.03991	0.309611	1.15042	1.70374	0.231403	1.15042	2.02036	0.305429
1.15708	0.582695	-0.234559	1.15375	1.57166	0.196357	1.15708	1.24407	0.0948442	1.15708	1.48821	0.172664
1.16375	0.367165	-0.435139	1.16042	1.20735	0.0818338	1.16375	0.889778	-0.0507183	1.16375	1.0767	0.032094
1.17042	0.201225	-0.696317	1.16708	0.926495	-0.0331571	1.17042	0.619888	-0.207687	1.17042	0.760555	-0.118869
1.17708	0.0743866	-1.12851	1.17375	0.713825	-0.146408	1.17708	0.416756	-0.380118	1.17708	0.520229	-0.283805
1.18375	-0.0214577	#NUM!	1.18042	0.553131	-0.257172	1.18375	0.265121	-0.576555	1.18375	0.340939	-0.467324
1.19042	-0.0915527	#NUM!	1.18708	0.432014	-0.364502	1.19042	0.154018	-0.812427	1.19042	0.207901	-0.682143
1.19708	-0.142574	#NUM!	1.19375	0.341415	-0.466717	1.19708	0.0720024	-1.14265	1.19708	0.111103	-0.954274
1.20375	-0.178814	#NUM!	1.20042	0.274658	-0.561207	1.20375	0.0104904	-1.97921	1.20375	0.0405312	-1.39221
1.21042	-0.20504	#NUM!	1.20708	0.225544	-0.646769	1.21042	-0.0357628	#NUM!	1.21042	-0.0100136	#NUM!
1.21708	-0.224113	#NUM!	1.21375	0.188828	-0.723935	1.21708	-0.0715256	#NUM!	1.21708	-0.0462532	#NUM!
1.22375	-0.236988	#NUM!	1.22042	0.161171	-0.792713	1.22375	-0.0987053	#NUM!	1.22375	-0.0720024	#NUM!
1.23042	-0.245094	#NUM!	1.22708	0.139236	-0.856247	1.23042	-0.121593	#NUM!	1.23042	-0.0901222	#NUM!
1.23708	-0.25034	#NUM!	1.23375	0.121593	-0.91509	1.23708	-0.140667	#NUM!	1.23708	-0.103474	#NUM!
1.24375	-0.253677	#NUM!	1.24042	0.106812	-0.971382	1.24375	-0.155926	#NUM!	1.24375	-0.113487	#NUM!
1.25042	-0.253201	#NUM!	1.24708	0.0944138	-1.02496	1.25042	-0.16737	#NUM!	1.25042	-0.12064	#NUM!
1.25708	-0.249863	#NUM!	1.25375	0.0829697	-1.08108	1.25708	-0.174999	#NUM!	1.25708	-0.124931	#NUM!
1.26375	-0.243187	#NUM!	1.26042	0.0720024	-1.14265	1.26375	-0.179291	#NUM!	1.26375	-0.128269	#NUM!
1.27042	-0.234604	#NUM!	1.26708	0.061512	-1.21104	1.27042	-0.181198	#NUM!	1.27042	-0.130177	#NUM!
1.27708	-0.224113	#NUM!	1.27375	0.0529289	-1.27631	1.27708	-0.180244	#NUM!	1.27708	-0.129223	#NUM!
1.28375	-0.211716	#NUM!	1.28042	0.0476837	-1.32163	1.28375	-0.175953	#NUM!	1.28375	-0.124931	#NUM!
1.29042	-0.198841	#NUM!	1.28708	0.0457764	-1.33936	1.29042	-0.169754	#NUM!	1.29042	-0.118256	#NUM!
1.29708	-0.186443	#NUM!	1.29375	0.0462532	-1.33486	1.29708	-0.164509	#NUM!	1.29708	-0.111103	#NUM!
1.30375	-0.176907	#NUM!	1.30042	0.0491142	-1.30879	1.30375	-0.160217	#NUM!	1.30375	-0.103951	#NUM!
1.31042	-0.170231	#NUM!	1.30708	0.0529289	-1.27631	1.31042	-0.15831	#NUM!	1.31042	-0.0967979	#NUM!
1.31708	-0.168324	#NUM!	1.31375	0.0581741	-1.23527	1.31708	-0.158787	#NUM!	1.31708	-0.0925064	#NUM!
1.32375	-0.169754	#NUM!	1.32042	0.0619888	-1.20769	1.32375	-0.163078	#NUM!	1.32375	-0.0934601	#NUM!
1.33042	-0.175476	#NUM!	1.32708	0.0619888	-1.20769	1.33042	-0.170708	#NUM!	1.33042	-0.099659	#NUM!
1.33708	-0.185966	#NUM!	1.33375	0.058651	-1.23172	1.33708	-0.182152	#NUM!	1.33708	-0.109196	#NUM!
1.34375	-0.198364	#NUM!	1.34042	0.0538826	-1.26855	1.34375	-0.195503	#NUM!	1.34375	-0.121593	#NUM!
1.35042	-0.211239	#NUM!	1.34708	0.0481606	-1.31731	1.35042	-0.209332	#NUM!	1.35042	-0.135899	#NUM!
1.35708	-0.222206	#NUM!	1.35375	0.0419617	-1.37715	1.35708	-0.221729	#NUM!	1.35708	-0.14925	#NUM!
1.36375	-0.230312	#NUM!	1.36042	0.0348091	-1.45831	1.36375	-0.23222	#NUM!	1.36375	-0.160217	#NUM!
1.37042	-0.234604	#NUM!	1.36708	0.0276566	-1.5582	1.37042	-0.239849	#NUM!	1.37042	-0.166416	#NUM!
1.37708	-0.234127	#NUM!	1.37375	0.0214577	-1.66842	1.37708	-0.245094	#NUM!	1.37708	-0.16737	#NUM!
1.38375	-0.228405	#NUM!	1.38042	0.0166893	-1.77756	1.38375	-0.247955	#NUM!	1.38375	-0.163555	#NUM!
1.39042	-0.218868	#NUM!	1.38708	0.0123978	-1.90666	1.39042	-0.249386	#NUM!	1.39042	-0.154972	#NUM!
1.39708	-0.205994	#NUM!	1.39375	0.00953674	-2.0206	1.39708	-0.249386	#NUM!	1.39708	-0.143051	#NUM!
1.40375	-0.189304	#NUM!	1.40042	0.00715256	-2.14554	1.40375	-0.247955	#NUM!	1.40375	-0.127792	#NUM!
1.41042	-0.1688	#NUM!	1.40708	0.00524521	-2.28024	1.41042	-0.246525	#NUM!	1.41042	-0.109196	#NUM!
1.41708	-0.145435	#NUM!	1.41375	0.00333786	-2.47653	1.41708	-0.245094	#NUM!	1.41708	-0.0882149	#NUM!
1.42375	-0.119686	#NUM!	1.42042	0.00143051	-2.84451	1.42375	-0.24271	#NUM!	1.42375	-0.0653267	#NUM!
1.43042	-0.0896454	#NUM!	1.42708	-0.00190735	#NUM!	1.43042	-0.240326	#NUM!	1.43042	-0.041008	#NUM!
1.43708	-0.0553131	#NUM!	1.43375	-0.00667572	#NUM!	1.43708	-0.237465	#NUM!	1.43708	-0.0128746	#NUM!
1.44375	-0.0157356	#NUM!	1.44042	-0.0123978	#NUM!	1.44375	-0.23365	#NUM!	1.44375	0.0200272	-1.69838
1.45042	0.0290871	-1.5363	1.44708	-0.017643	#NUM!	1.45042	-0.227928	#NUM!	1.45042	0.0576973	-1.23884
1.45708	0.0815392	-1.08863	1.45375	-0.0219345	#NUM!	1.45708	-0.219822	#NUM!	1.45708	0.10252	-0.989191
1.46375	0.143528	-0.843063	1.46042	-0.0252724	#NUM!	1.46375	-0.208855	#NUM!	1.46375	0.156879	-0.804434
1.47042	0.216484	-0.664574	1.46708	-0.0276566	#NUM!	1.47042	-0.195026	#NUM!	1.47042	0.222206	-0.653244
1.47708	0.300884	-0.521601	1.47375	-0.0290871	#NUM!	1.47708	-0.179768	#NUM!	1.47708	0.2985	-0.525056
1.48375	0.398636	-0.399424	1.48042	-0.0300407	#NUM!	1.48375	-0.163078	#NUM!	1.48375	0.387669	-0.411539
1.49042	0.5126	-0.290221	1.48708	-0.0305176	#NUM!	1.49042	-0.143528	#NUM!	1.49042	0.491619	-0.308371
1.49708	0.646114	-0.189691	1.49375	-0.0300407	#NUM!	1.49708	-0.12064	#NUM!	1.49708	0.612259	-0.213065
1.50375	0.801086	-0.0963206	1.50042	-0.0295639	#NUM!	1.50375	-0.0944138	#NUM!	1.50375	0.752449	-0.123523
1.51042	0.980854	-0.00839562	1.50708	-0.0286102	#NUM!	1.51042	-0.0638962	#NUM!	1.51042	0.914574	-0.0387813
1.51708	1.18923	0.0752665	1.51375	-0.0267029	#NUM!	1.51708	-0.0281334	#NUM!	1.51708	1.10292	0.0425457
1.52375	1.43099	0.155636	1.52042	-0.0252724	#NUM!	1.52375	0.0133514	-1.87447	1.52375	1.32227	0.12132
1.53042	1.71041	0.233101	1.52708	-0.0228882	#NUM!	1.53042	0.061512	-1.21104	1.53042	1.57595	0.197542
1.53708	2.03371	0.308289	1.53375	-0.0209808	#NUM!	1.53708	0.117779	-0.928933	1.53708	1.86872	0.271545
1.54375	2.40803	0.381661	1.54042	-0.0190735	#NUM!	1.54375	0.183105	-0.737299	1.54375	2.2068	0.343763
1.55042	2.84195	0.453616	1.54708	-0.0181198	#NUM!	1.55042	0.259876	-0.585233	1.55042	2.59876	0.414767
1.55708	3.34406	0.524274	1.55375	-0.0181198	#NUM!	1.55708	0.349045	-0.457119	1.55708	3.05367	0.484821
1.56375	3.92437	0.59377	1.56042	-0.0195503	#NUM!	1.56375	0.452995	-0.343906	1.56375	3.58057	0.553952
1.57042	4.59719	0.662492	1.56708	-0.0219345	#NUM!	1.57042	0.573635	-0.241364	1.57042	4.19044	0.62226
1.57708	5.37729	0.730564	1.57375	-0.0252724	#NUM!	1.57708	0.713348	-0.146698	1.57708	4.89855	0.690067
1.58375	6.28424	0.798253	1.58042	-0.0290871	#NUM!	1.58375	0.875473	-0.0577572	1.58375	5.72205	0.757551
1.59042	7.34138	0.865778	1.58708	-0.0324249	#NUM!	1.59042	1.06382	0.0268697	1.59042	6.68573	0.825149
1.59708	8.58498	0.933739	1.59375	-0.0357628	#NUM!	1.59708	1.28555	0.10909	1.59708	7.83014	0.89377
1.60375	10.0884	1.00382	1.60042	-0.038147	#NUM!	1.60375	1.5502	0.190387	1.60375	9.24015	0.965679
1.61042	12.0378	1.08055	1.60708	-0.0405312	#NUM!	1.61042	1.87397	0.272763	1.61042	11.1389	1.04684
1.61708	14.9732	1.17531	1.61375	-0.0433922	#NUM!	1.61708	2.29597	0.360966	1.61708	14.2179	1.15283
1.62375	20.8449	1.319	1.62042	-0.0462532	#NUM!	1.62375	2.92206	0.465689	1.62375	21.1053	1.32439
1.63042	37.6482	1.57574	1.62708	-0.0491142	#NUM!	1.63042	4.07124	0.609726	1.63042	41.5273	1.61833
1.63708	88.3932	1.94642	1.63375	-0.0514984	#NUM!	1.63708	6.73962	0.828635	1.63708	98.8317	1.9949
1.64375	209.925	2.32206	1.64042	-0.0519753	#NUM!	1.64375	13.689	1.13637	1.64375	224.969	2.35212
1.65042	432.894	2.63638	1.64708	-0.0514984	#NUM!	1.65042	30.7512	1.48786	1.65042	442.595	2.64601
1.65708	761.189	2.88149	1.65375	-0.0495911	#NUM!	1.65708	66.3524	1.82186	1.65708	750.973	2.87562
1.66375	1171.87	3.06888	1.66042	-0.0462532	#NUM!	1.66375	127.941	2.10701	1.66375	1129.56	3.05291
1.67042	1629.91	3.21216	1.66708	-0.0395775	#NUM!	1.67042	217.477	2.33741	1.67042	1548.57	3.18993
1.67708	2091.96	3.32055	1.67375	-0.0300407	#NUM!	1.67708	329.826	2.51829	1.67708	1970.84	3.29465
1.68375	2506.88	3.39913	1.68042	-0.0181198	#NUM!	1.68375	455.041	2.65805	1.68375	2354.38	3.37188
1.69042	2832.96	3.45224	1.68708	-0.00572205	#NUM!	1.69042	581.695	2.7647	1.69042	2665.59	3.42579
1.69708	3057.63	3.48539	1.69375	0.00762939	-2.11751	1.69708	699.472	2.84477	1.69708	2892.12	3.46122
1.70375	3196.1	3.50462	1.70042	0.020504	-1.68816	1.70375	800.812	2.90353	1.70375	3038.97	3.48273
1.71042	3269.46	3.51448	1.70708	0.0324249	-1.48912	1.71042	881.333	2.94514	1.71042	3113.54	3.49325
1.71708	3289.21	3.51709	1.71375	0.0414848	-1.38211	1.71708	938.834	2.97259	1.71708	3116.44	3.49366
1.72375	3256.85	3.5128	1.72042	0.0481606	-1.31731	1.72375	971.565	2.98747	1.72375	3045.1	3.4836
1.73042	3169.46	3.50099	1.72708	0.0534058	-1.27241	1.73042	977.248	2.99	1.73042	2901.22	3.46258
1.73708	3024.28	3.48062	1.73375	0.0553131	-1.25717	1.73708	953.23	2.9792	1.73708	2693.92	3.43038
1.74375	2822.31	3.4506	1.74042	0.0538826	-1.26855	1.74375	898.39	2.95346	1.74375	2438.23	3.38708
1.75042	2570.55	3.41003	1.74708	0.0486374	-1.31303	1.75042	816.035	2.91171	1.75042	2152.32	3.33291
1.75708	2283	3.35851	1.75375	0.0395775	-1.40255	1.75708	715.016	2.85432	1.75708	1856.11	3.2686
1.76375	1979.55	3.29657	1.76042	0.0286102	-1.54348	1.76375	607.247	2.78337	1.76375	1568.95	3.19561
1.77042	1681.4	3.22567	1.76708	0.0166893	-1.77756	1.77042	503.413	2.70192	1.77042	1306.14	3.11599
1.77708	1406.04	3.148	1.77375	0.00667572	-2.1755	1.77708	410.409	2.61322	1.77708	1076.51	3.03202
1.78375	1163.78	3.06587	1.78042	0	#NUM!	1.78375	331.285	2.5202	1.78375	882.556	2.94574
1.79042	958.104	2.98141	1.78708	-0.00238419	#NUM!	1.79042	266.363	2.42547	1.79042	722.375	2.85876
1.79708	787.581	2.8963	1.79375	0.000953674	-3.0206	1.79708	214.332	2.33109	1.79708	591.861	2.77222
1.80375	647.951	2.81154	1.80042	0.00905991	-2.04288	1.80375	173.115	2.23834	1.80375	486.191	2.68681
1.81042	533.988	2.72753	1.80708	0.0214577	-1.66842	1.81042	140.542	2.14781	1.81042	400.617	2.60273
1.81708	440.706	2.64415	1.81375	0.0362396	-1.44082	1.81708	114.686	2.05951	1.81708	330.798	2.51956
1.82375	363.839	2.56091	1.82042	0.0514984	-1.28821	1.82375	93.9732	1.973	1.82375	273.086	2.4363
1.83042	299.945	2.47704	1.82708	0.0662804	-1.17862	1.83042	77.1465	1.88732	1.83042	224.711	2.35162
1.83708	246.3	2.39146	1.83375	0.079155	-1.10152	1.83708	63.231	1.80093	1.83708	183.732	2.26418
1.84375	200.879	2.30293	1.84042	0.0896454	-1.04747	1.84375	51.5275	1.71204	1.84375	148.869	2.1728
1.85042	162.307	2.21034	1.84708	0.0972748	-1.012	1.85042	41.5769	1.61885	1.85042	119.259	2.07649
1.85708	129.678	2.11287	1.85375	0.101089	-0.995294	1.85708	33.1035	1.51987	1.85708	94.275	1.9744
1.86375	102.352	2.0101	1.86042	0.101089	-0.995294	1.86375	25.9471	1.41409	1.86375	73.4472	1.86598
1.87042	79.7682	1.90183	1.86708	0.0972748	-1.012	1.87042	19.9928	1.30087	1.87042	56.3807	1.75113
1.87708	61.3728	1.78798	1.87375	0.0901222	-1.04517	1.87708	15.141	1.18015	1.87708	42.6898	1.63032
1.88375	46.6394	1.66875	1.88042	0.0796318	-1.09891	1.88375	11.2839	1.05246	1.88375	31.9533	1.50452
1.89042	35.0657	1.54488	1.88708	0.0658035	-1.18175	1.89042	8.3003	0.919094	1.89042	23.7103	1.37494
1.89708	26.166	1.41774	1.89375	0.0500679	-1.30044	1.89708	6.0544	0.782071	1.89708	17.5095	1.24327
1.90375	19.4597	1.28914	1.90042	0.0338554	-1.47037	1.90375	4.40168	0.643619	1.90375	12.9361	1.1118
1.91042	14.4906	1.16109	1.90708	0.0185966	-1.73057	1.91042	3.20673	0.506062	1.91042	9.62448	0.983377
1.91708	10.859	1.03579	1.91375	0.00572205	-2.24245	1.91708	2.35367	0.371745	1.91708	7.25889	0.86087
1.92375	8.23307	0.915562	1.92042	-0.00524521	#NUM!	1.92375	1.75047	0.243154	1.92375	5.57756	0.746445
1.93042	6.34861	0.802679	1.92708	-0.0133514	#NUM!	1.93042	1.32513	0.122259	1.93042	4.3788	0.641355
1.93708	4.99773	0.698773	1.93375	-0.0195503	#NUM!	1.93708	1.02425	0.0104044	1.93708	3.51667	0.546132
1.94375	4.0226	0.604507	1.94042	-0.0252724	#NUM!	1.94375	0.807762	-0.0927165	1.94375	2.8882	0.460628
1.95042	3.3083	0.519604	1.94708	-0.0300407	#NUM!	1.95042	0.648499	-0.188091	1.95042	2.42233	0.384234
1.95708	2.77567	0.443368	1.95375	-0.0357628	#NUM!	1.95708	0.528812	-0.276698	1.95708	2.06852	0.31566
1.96375	2.37226	0.375163	1.96042	-0.0414848	#NUM!	1.96375	0.436306	-0.360209	1.96375	1.79529	0.254135
1.97042	2.06041	0.313954	1.96708	-0.0476837	#NUM!	1.97042	0.363827	-0.439105	1.97042	1.58024	0.198723
1.97708	1.81627	0.259181	1.97375	-0.0534058	#NUM!	1.97708	0.304699	-0.516129	1.97708	1.4081	0.148634
1.98375	1.62029	0.209593	1.98042	-0.0581741	#NUM!	1.98375	0.255585	-0.592465	1.98375	1.26791	0.103088
1.99042	1.4596	0.164233	1.98708	-0.0624657	#NUM!	1.99042	0.2141	-0.669384	1.99042	1.15108	0.0611074
1.99708	1.32561	0.122415	1.99375	-0.0667572	#NUM!	1.99708	0.178814	-0.747599	1.99708	1.05095	0.0215817
2.00375	1.21117	0.0832038	2.00042	-0.0705719	#NUM!	2.00375	0.14925	-0.826086	2.00375	0.963688	-0.0160636
2.01042	1.11151	0.0459124	2.00708	-0.0739098	#NUM!	2.01042	0.123024	-0.91001	2.01042	0.886917	-0.052117
2.01708	1.02377	0.0102021	2.01375	-0.0777245	#NUM!	2.01708	0.0987053	-1.00566	2.01708	0.817776	-0.0873658
2.02375	0.944614	-0.0247454	2.02042	-0.082016	#NUM!	2.02375	0.0772476	-1.11211	2.02375	0.75531	-0.121875
2.03042	0.874043	-0.0584674	2.02708	-0.0853539	#NUM!	2.03042	0.0572205	-1.24245	2.03042	0.698566	-0.155792
2.03708	0.811577	-0.0906704	2.03375	-0.0882149	#NUM!	2.03708	0.0386238	-1.41314	2.03708	0.648499	-0.188091
2.04375	0.754833	-0.122149	2.04042	-0.0905991	#NUM!	2.04375	0.0214577	-1.66842	2.04375	0.602722	-0.219883
2.05042	0.701904	-0.153722	2.04708	-0.0920296	#NUM!	2.05042	0.00619888	-2.20769	2.05042	0.55933	-0.252332
2.05708	0.652313	-0.185544	2.05375	-0.0939369	#NUM!	2.05708	-0.00667572	#NUM!	2.05708	0.517845	-0.2858
2.06375	0.604153	-0.218853	2.06042	-0.0948906	#NUM!	2.06375	-0.017643	#NUM!	2.06375	0.477791	-0.320762
2.07042	0.557423	-0.253815	2.06708	-0.0958443	#NUM!	2.07042	-0.026226	#NUM!	2.07042	0.439644	-0.356899
2.07708	0.5126	-0.290221	2.07375	-0.0967979	#NUM!	2.07708	-0.0338554	#NUM!	2.07708	0.403404	-0.39426
2.08375	0.470161	-0.327753	2.08042	-0.0972748	#NUM!	2.08375	-0.0405312	#NUM!	2.08375	0.368595	-0.43345
2.09042	0.431538	-0.364981	2.08708	-0.0977516	#NUM!	2.09042	-0.0462532	#NUM!	2.09042	0.338078	-0.470984
2.09708	0.395775	-0.402552	2.09375	-0.0972748	#NUM!	2.09708	-0.0510216	#NUM!	2.09708	0.311375	-0.506717
2.10375	0.363827	-0.439105	2.10042	-0.0967979	#NUM!	2.10375	-0.0553131	#NUM!	2.10375	0.288963	-0.539157
2.11042	0.335693	-0.474057	2.10708	-0.0963211	#NUM!	2.11042	-0.0600815	#NUM!	2.11042	0.268459	-0.571122
2.11708	0.310421	-0.508049	2.11375	-0.0963211	#NUM!	2.11708	-0.0634193	#NUM!	2.11708	0.25034	-0.601471
2.12375	0.287533	-0.541313	2.12042	-0.0967979	#NUM!	2.12375	-0.0662804	#NUM!	2.12375	0.23365	-0.631434
2.13042	0.267029	-0.573442	2.12708	-0.0972748	#NUM!	2.13042	-0.0681877	#NUM!	2.13042	0.218391	-0.660764
2.13708	0.249386	-0.603128	2.13375	-0.0977516	#NUM!	2.13708	-0.0710487	#NUM!	2.13708	0.204086	-0.690186
2.14375	0.23365	-0.631434	2.14042	-0.0977516	#NUM!	2.14375	-0.0743866	#NUM!	2.14375	0.190258	-0.720657
2.15042	0.218391	-0.660764	2.14708	-0.0982285	#NUM!	2.15042	-0.0777245	#NUM!	2.15042	0.177383	-0.751087
2.15708	0.203609	-0.691202	2.15375	-0.0987053	#NUM!	2.15708	-0.0815392	#NUM!	2.15708	0.165939	-0.780051
2.16375	0.190258	-0.720657	2.16042	-0.0991821	#NUM!	2.16375	-0.084877	#NUM!	2.16375	0.154972	-0.809747
2.17042	0.176907	-0.752256	2.16708	-0.100136	#NUM!	2.17042	-0.0886917	#NUM!	2.17042	0.144482	-0.840187
2.17708	0.164509	-0.783811	2.17375	-0.101089	#NUM!	2.17708	-0.0915527	#NUM!	2.17708	0.134945	-0.869843
2.18375	0.153542	-0.813774	2.18042	-0.102043	#NUM!	2.18375	-0.0934601	#NUM!	2.18375	0.125885	-0.900026
2.19042	0.143051	-0.844509	2.18708	-0.102997	#NUM!	2.19042	-0.0948906	#NUM!	2.19042	0.117302	-0.930695
2.19708	0.133991	-0.872924	2.19375	-0.103474	#NUM!	2.19708	-0.0963211	#NUM!	2.19708	0.110149	-0.958018
2.20375	0.125885	-0.900026	2.20042	-0.103951	#NUM!	2.20375	-0.0987053	#NUM!	2.20375	0.103474	-0.98517
2.21042	0.118256	-0.927178	2.20708	-0.104427	#NUM!	2.21042	-0.102043	#NUM!	2.21042	0.0982285	-1.00776
2.21708	0.112057	-0.950562	2.21375	-0.104904	#NUM!	2.21708	-0.104904	#NUM!	2.21708	0.0934601	-1.02937
2.22375	0.106335	-0.973325	2.22042	-0.105381	#NUM!	2.22375	-0.107765	#NUM!	2.22375	0.0891685	-1.04979
2.23042	0.10252	-0.989191	2.22708	-0.105381	#NUM!	2.23042	-0.110149	#NUM!	2.23042	0.0853539	-1.06878
2.23708	0.099659	-1.00148	2.23375	-0.104904	#NUM!	2.23708	-0.112534	#NUM!	2.23708	0.0829697	-1.08108
2.24375	0.0977516	-1.00988	2.24042	-0.104427	#NUM!	2.24375	-0.114918	#NUM!	2.24375	0.0805855	-1.09374
2.25042	0.0953674	-1.0206	2.24708	-0.103951	#NUM!	2.25042	-0.116348	#NUM!	2.25042	0.0786781	-1.10415
2.25708	0.0929832	-1.0316	2.25375	-0.103951	#NUM!	2.25708	-0.117779	#NUM!	2.25708	0.0782013	-1.10679
2.26375	0.0905991	-1.04288	2.26042	-0.103951	#NUM!	2.26375	-0.119209	#NUM!	2.26375	0.0777245	-1.10944
2.27042	0.0882149	-1.05446	2.26708	-0.103951	#NUM!	2.27042	-0.120163	#NUM!	2.27042	0.0772476	-1.11211
2.27708	0.0858307	-1.06636	2.27375	-0.104427	#NUM!	2.27708	-0.121117	#NUM!	2.27708	0.0762939	-1.11751
2.28375	0.0844002	-1.07366	2.28042	-0.104904	#NUM!	2.28375	-0.122547	#NUM!	2.28375	0.0743866	-1.12851
2.29042	0.0829697	-1.08108	2.28708	-0.104427	#NUM!	2.29042	-0.123978	#NUM!	2.29042	0.0720024	-1.14265
2.29708	0.0805855	-1.09374	2.29375	-0.104427	#NUM!	2.29708	-0.126839	#NUM!	2.29708	0.0677109	-1.16934
2.30375	0.0767708	-1.1148	2.30042	-0.104427	#NUM!	2.30375	-0.1297	#NUM!	2.30375	0.0624657	-1.20436
2.31042	0.0724792	-1.13979	2.30708	-0.104904	#NUM!	2.31042	-0.133514	#NUM!	2.31042	0.0572205	-1.24245
2.31708	0.0686646	-1.16327	2.31375	-0.105381	#NUM!	2.31708	-0.137806	#NUM!	2.31708	0.0529289	-1.27631
2.32375	0.0634193	-1.19778	2.32042	-0.105858	#NUM!	2.32375	-0.140667	#NUM!	2.32375	0.0486374	-1.31303
2.33042	0.0572205	-1.24245	2.32708	-0.106812	#NUM!	2.33042	-0.142574	#NUM!	2.33042	0.043869	-1.35784
2.33708	0.0514984	-1.28821	2.33375	-0.107765	#NUM!	2.33708	-0.143528	#NUM!	2.33708	0.0386238	-1.41314
2.34375	0.04673	-1.3304	2.34042	-0.108242	#NUM!	2.34375	-0.144482	#NUM!	2.34375	0.0338554	-1.47037
2.35042	0.0414848	-1.38211	2.34708	-0.108719	#NUM!	2.35042	-0.145435	#NUM!	2.35042	0.0281334	-1.55078
2.35708	0.0357628	-1.44657	2.35375	-0.109196	#NUM!	2.35708	-0.146389	#NUM!	2.35708	0.0224113	-1.64953
2.36375	0.0286102	-1.54348	2.36042	-0.110149	#NUM!	2.36375	-0.147343	#NUM!	2.36375	0.0166893	-1.77756
2.37042	0.0214577	-1.66842	2.36708	-0.111103	#NUM!	2.37042	-0.14925	#NUM!	2.37042	0.0119209	-1.92369
2.37708	0.0138283	-1.85923	2.37375	-0.112057	#NUM!	2.37708	-0.150681	#NUM!	2.37708	0.00953674	-2.0206
2.38375	0.00667572	-2.1755	2.38042	-0.113487	#NUM!	2.38375	-0.152111	#NUM!	2.38375	0.00905991	-2.04288
2.39042	0	#NUM!	2.38708	-0.113964	#NUM!	2.39042	-0.152588	#NUM!	2.39042	0.0100136	-1.99941
2.39708	-0.00572205	#NUM!	2.39375	-0.11301	#NUM!	2.39708	-0.152588	#NUM!	2.39708	0.0123978	-1.90666
2.40375	-0.0104904	#NUM!	2.40042	-0.111103	#NUM!	2.40375	-0.153065	#NUM!	2.40375	0.0162125	-1.79015
2.41042	-0.0143051	#NUM!	2.40708	-0.109673	#NUM!	2.41042	-0.154018	#NUM!	2.41042	0.020504	-1.68816
2.41708	-0.0181198	#NUM!	2.41375	-0.107765	#NUM!	2.41708	-0.154495	#NUM!	2.41708	0.0243187	-1.61406
2.42375	-0.0224113	#NUM!	2.42042	-0.105858	#NUM!	2.42375	-0.154495	#NUM!	2.42375	0.0271797	-1.56576
2.43042	-0.0267029	#NUM!	2.42708	-0.104427	#NUM!	2.43042	-0.154495	#NUM!	2.43042	0.0276566	-1.5582
2.43708	-0.0309944	#NUM!	2.43375	-0.103951	#NUM!	2.43708	-0.153542	#NUM!	2.43708	0.0271797	-1.56576
2.44375	-0.0348091	#NUM!	2.44042	-0.102997	#NUM!	2.44375	-0.152111	#NUM!	2.44375	0.0267029	-1.57344
2.45042	-0.0386238	#NUM!	2.44708	-0.102043	#NUM!	2.45042	-0.151157	#NUM!	2.45042	0.0257492	-1.58924
2.45708	-0.0424385	#NUM!	2.45375	-0.101089	#NUM!	2.45708	-0.150681	#NUM!	2.45708	0.0243187	-1.61406
2.46375	-0.0457764	#NUM!	2.46042	-0.099659	#NUM!	2.46375	-0.150204	#NUM!	2.46375	0.023365	-1.63143
2.47042	-0.0491142	#NUM!	2.46708	-0.0987053	#NUM!	2.47042	-0.14925	#NUM!	2.47042	0.0228882	-1.64039
2.47708	-0.0514984	#NUM!	2.47375	-0.0977516	#NUM!	2.47708	-0.148296	#NUM!	2.47708	0.0219345	-1.65887
2.48375	-0.0538826	#NUM!	2.48042	-0.0967979	#NUM!	2.48375	-0.147343	#NUM!	2.48375	0.0200272	-1.69838
2.49042	-0.0562668	#NUM!	2.48708	-0.0963211	#NUM!	2.49042	-0.146389	#NUM!	2.49042	0.0166893	-1.77756
2.49708	-0.0581741	#NUM!	2.49375	-0.0958443	#NUM!	2.49708	-0.145435	#NUM!	2.49708	0.0133514	-1.87447
2.50375	-0.0596046	#NUM!	2.50042	-0.0958443	#NUM!	2.50375	-0.144482	#NUM!	2.50375	0.00953674	-2.0206
2.51042	-0.0605583	#NUM!	2.50708	-0.0953674	#NUM!	2.51042	-0.144482	#NUM!	2.51042	0.00524521	-2.28024
2.51708	-0.0619888	#NUM!	2.51375	-0.0953674	#NUM!	2.51708	-0.145435	#NUM!	2.51708	0.000953674	-3.0206
2.52375	-0.0638962	#NUM!	2.52042	-0.0958443	#NUM!	2.52375	-0.14782	#NUM!	2.52375	-0.0038147	#NUM!
2.53042	-0.0648499	#NUM!	2.52708	-0.0963211	#NUM!	2.53042	-0.149727	#NUM!	2.53042	-0.00905991	#NUM!
2.53708	-0.0662804	#NUM!	2.53375	-0.0972748	#NUM!	2.53708	-0.150681	#NUM!	2.53708	-0.0138283	#NUM!
2.54375	-0.0677109	#NUM!	2.54042	-0.0987053	#NUM!	2.54375	-0.150681	#NUM!	2.54375	-0.0185966	#NUM!
2.55042	-0.0691414	#NUM!	2.54708	-0.101089	#NUM!	2.55042	-0.150204	#NUM!	2.55042	-0.0228882	#NUM!
2.55708	-0.0700951	#NUM!	2.55375	-0.102997	#NUM!	2.55708	-0.14925	#NUM!	2.55708	-0.0257492	#NUM!
2.56375	-0.0700951	#NUM!	2.56042	-0.103474	#NUM!	2.56375	-0.14782	#NUM!	2.56375	-0.026226	#NUM!
2.57042	-0.0686646	#NUM!	2.56708	-0.102043	#NUM!	2.57042	-0.144482	#NUM!	2.57042	-0.0252724	#NUM!
2.57708	-0.0653267	#NUM!	2.57375	-0.0991821	#NUM!	2.57708	-0.139713	#NUM!	2.57708	-0.0224113	#NUM!
2.58375	-0.0605583	#NUM!	2.58042	-0.0934601	#NUM!	2.58375	-0.134468	#NUM!	2.58375	-0.017643	#NUM!
2.59042	-0.0538826	#NUM!	2.58708	-0.0853539	#NUM!	2.59042	-0.126839	#NUM!	2.59042	-0.0104904	#NUM!
2.59708	-0.0452995	#NUM!	2.59375	-0.0743866	#NUM!	2.59708	-0.117302	#NUM!	2.59708	-0.00190735	#NUM!
2.60375	-0.0343323	#NUM!	2.60042	-0.061512	#NUM!	2.60375	-0.104427	#NUM!	2.60375	0.00810623	-2.09118
2.61042	-0.0209808	#NUM!	2.60708	-0.04673	#NUM!	2.61042	-0.0896454	#NUM!	2.61042	0.0209808	-1.67818
2.61708	-0.00572205	#NUM!	2.61375	-0.0300407	#NUM!	2.61708	-0.0729561	#NUM!	2.61708	0.0367165	-1.43514
2.62375	0.0119209	-1.92369	2.62042	-0.0104904	#NUM!	2.62375	-0.0538826	#NUM!	2.62375	0.0548363	-1.26093
2.63042	0.0329018	-1.48278	2.62708	0.0104904	-1.97921	2.63042	-0.0338554	#NUM!	2.63042	0.0758171	-1.12023
2.63708	0.0553131	-1.25717	2.63375	0.0324249	-1.48912	2.63708	-0.0119209	#NUM!	2.63708	0.0987053	-1.00566
2.64375	0.0801086	-1.09632	2.64042	0.0553131	-1.25717	2.64375	0.0109673	-1.9599	2.64375	0.12207	-0.91339
2.65042	0.105858	-0.975277	2.64708	0.0801086	-1.09632	2.65042	0.0357628	-1.44657	2.65042	0.146389	-0.834492
2.65708	0.132561	-0.877585	2.65375	0.105381	-0.977238	2.65708	0.0600815	-1.22126	2.65708	0.170708	-0.767747
2.66375	0.158787	-0.799186	2.66042	0.130653	-0.883879	2.66375	0.0834465	-1.07859	2.66375	0.194073	-0.712035
2.67042	0.183582	-0.736169	2.66708	0.156403	-0.805756	2.67042	0.105858	-0.975277	2.67042	0.216961	-0.663619
2.67708	0.205994	-0.686146	2.67375	0.182152	-0.739567	2.67708	0.126839	-0.896748	2.67708	0.239372	-0.620926
2.68375	0.226498	-0.644936	2.68042	0.20647	-0.685142	2.68375	0.145435	-0.83733	2.68375	0.261307	-0.582849
2.69042	0.244141	-0.61236	2.68708	0.229836	-0.638583	2.69042	0.162125	-0.790151	2.69042	0.281811	-0.550042
2.69708	0.258923	-0.58683	2.69375	0.25034	-0.601471	2.69708	0.177383	-0.751087	2.69708	0.300884	-0.521601
2.70375	0.271797	-0.565755	2.70042	0.268936	-0.570351	2.70375	0.191689	-0.717404	2.70375	0.319481	-0.495555
2.71042	0.284195	-0.546384	2.70708	0.287056	-0.542033	2.71042	0.203609	-0.691202	2.71042	0.339031	-0.46976
2.71708	0.294685	-0.530641	2.71375	0.306606	-0.513419	2.71708	0.2141	-0.669384	2.71708	0.361919	-0.441388
2.72375	0.301838	-0.520226	2.72042	0.333309	-0.477153	2.72375	0.221729	-0.654177	2.72375	0.395298	-0.403075
2.73042	0.306129	-0.514095	2.72708	0.380516	-0.419627	2.73042	0.226021	-0.645852	2.73042	0.455379	-0.341627
2.73708	0.306606	-0.513419	2.73375	0.480175	-0.3186	2.73708	0.227451	-0.643112	2.73708	0.583172	-0.234203
2.74375	0.304699	-0.516129	2.74042	0.733376	-0.134674	2.74375	0.226498	-0.644936	2.74375	0.909805	-0.0410515
2.75042	0.298977	-0.524362	2.74708	1.46532	0.165933	2.75042	0.223637	-0.650457	2.75042	1.81103	0.257925
2.75708	0.291824	-0.534878	2.75375	3.33548	0.523158	2.75708	0.218391	-0.660764	2.75708	3.96919	0.598702
2.76375	0.283718	-0.547113	2.76042	7.14874	0.85423	2.76375	0.212193	-0.67327	2.76375	8.14629	0.91096
2.77042	0.275612	-0.559702	2.76708	13.4811	1.12973	2.77042	0.20504	-0.688161	2.77042	14.8258	1.17102
2.77708	0.267029	-0.573442	2.77375	22.4581	1.35137	2.77708	0.197411	-0.70463	2.77708	24.0364	1.38087
2.78375	0.257492	-0.589236	2.78042	33.8392	1.52942	2.78375	0.188351	-0.725033	2.78375	35.4495	1.54961
2.79042	0.247478	-0.606463	2.78708	47.122	1.67322	2.79042	0.178337	-0.748758	2.79042	48.4877	1.68563
2.79708	0.236034	-0.627025	2.79375	61.5926	1.78953	2.79708	0.166893	-0.777562	2.79708	62.4285	1.79538
2.80375	0.22316	-0.651384	2.80042	76.5452	1.88392	2.80375	0.155449	-0.808412	2.80375	76.6201	1.88434
2.81042	0.209808	-0.678177	2.80708	91.5451	1.96164	2.81042	0.143528	-0.843063	2.81042	90.6811	1.95752
2.81708	0.196934	-0.70568	2.81375	106.477	2.02726	2.81708	0.132561	-0.877585	2.81708	104.509	2.01915
2.82375	0.184536	-0.733919	2.82042	121.35	2.08404	2.82375	0.12207	-0.91339	2.82375	118.129	2.07236
2.83042	0.172615	-0.762921	2.82708	136.095	2.13384	2.83042	0.112534	-0.948718	2.83042	131.525	2.11901
2.83708	0.161648	-0.79143	2.83375	150.441	2.17737	2.83708	0.102997	-0.987176	2.83708	144.479	2.1598
2.84375	0.152111	-0.817839	2.84042	163.861	2.21448	2.84375	0.0939369	-1.02716	2.84375	156.507	2.19453
2.85042	0.144005	-0.841623	2.84708	175.703	2.24478	2.85042	0.0844002	-1.07366	2.85042	167.018	2.22276
2.85708	0.136375	-0.865264	2.85375	185.415	2.26814	2.85708	0.0734329	-1.13411	2.85708	175.548	2.24439
2.86375	0.128269	-0.891878	2.86042	192.672	2.28482	2.86375	0.0624657	-1.20436	2.86375	181.826	2.25966
2.87042	0.12064	-0.918509	2.86708	197.345	2.29523	2.87042	0.0524521	-1.28024	2.87042	185.714	2.26885
2.87708	0.11301	-0.946882	2.87375	199.472	2.29988	2.87708	0.0433922	-1.36259	2.87708	187.204	2.27231
2.88375	0.105381	-0.977238	2.88042	199.254	2.29941	2.88375	0.0348091	-1.45831	2.88375	186.461	2.27059
2.89042	0.0972748	-1.012	2.88708	197.016	2.2945	2.89042	0.0271797	-1.56576	2.89042	183.813	2.26438
2.89708	0.0882149	-1.05446	2.89375	193.122	2.28583	2.89708	0.020504	-1.68816	2.89708	179.636	2.25439
2.90375	0.0801086	-1.09632	2.90042	187.907	2.27394	2.90375	0.014782	-1.83027	2.90375	174.264	2.24121
2.91042	0.0724792	-1.13979	2.90708	181.658	2.25925	2.91042	0.00858307	-2.06636	2.91042	167.96	2.22521
2.91708	0.0648499	-1.18809	2.91375	174.595	2.24203	2.91708	0.00190735	-2.71957	2.91708	160.924	2.20662
2.92375	0.0576973	-1.23884	2.92042	166.89	2.22243	2.92375	-0.00476837	#NUM!	2.92375	153.327	2.18562
2.93042	0.0519753	-1.2842	2.92708	158.685	2.20054	2.93042	-0.0114441	#NUM!	2.93042	145.308	2.16229
2.93708	0.04673	-1.3304	2.93375	150.123	2.17645	2.93708	-0.017643	#NUM!	2.93708	136.994	2.1367
2.94375	0.0424385	-1.37224	2.94042	141.342	2.15027	2.94375	-0.0247955	#NUM!	2.94375	128.502	2.10891
2.95042	0.038147	-1.41854	2.94708	132.462	2.12209	2.95042	-0.0305176	#NUM!	2.95042	119.949	2.079
2.95708	0.0348091	-1.45831	2.95375	123.583	2.09196	2.95708	-0.0357628	#NUM!	2.95708	111.444	2.04706
2.96375	0.0314713	-1.50209	2.96042	114.789	2.0599	2.96375	-0.0405312	#NUM!	2.96375	103.076	2.01316
2.97042	0.0276566	-1.5582	2.96708	106.154	2.02594	2.97042	-0.0462532	#NUM!	2.97042	94.9082	1.9773
2.97708	0.0243187	-1.61406	2.97375	97.7492	1.99011	2.97708	-0.0514984	#NUM!	2.97708	86.998	1.93951
2.98375	0.0214577	-1.66842	2.98042	89.6277	1.95244	2.98375	-0.0557899	#NUM!	2.98375	79.3986	1.89981
2.99042	0.0185966	-1.73057	2.98708	81.8329	1.91293	2.99042	-0.0596046	#NUM!	2.99042	72.1669	1.85834
2.99708	0.0157356	-1.80312	2.99375	74.4081	1.87162	2.99708	-0.0624657	#NUM!	2.99708	65.3491	1.81524
3.00375	0.0133514	-1.87447	3.00042	67.4009	1.82867	3.00375	-0.0653267	#NUM!	3.00375	58.9771	1.77068
3.01042	0.0114441	-1.94142	3.00708	60.8582	1.78432	3.01042	-0.0677109	#NUM!	3.01042	53.0753	1.72489
3.01708	0.0104904	-1.97921	3.01375	54.812	1.73888	3.01708	-0.0696182	#NUM!	3.01708	47.6627	1.67818
3.02375	0.00953674	-2.0206	3.02042	49.2744	1.69262	3.02375	-0.0710487	#NUM!	3.02375	42.7513	1.63095
3.03042	0.00953674	-2.0206	3.02708	44.2452	1.64587	3.03042	-0.0724792	#NUM!	3.03042	38.3344	1.58359
3.03708	0.0100136	-1.99941	3.03375	39.7129	1.59893	3.03708	-0.0743866	#NUM!	3.03708	34.3838	1.53635
3.04375	0.0109673	-1.9599	3.04042	35.655	1.55212	3.04375	-0.0762939	#NUM!	3.04375	30.8638	1.48945
3.05042	0.0119209	-1.92369	3.04708	32.0349	1.50562	3.05042	-0.0786781	#NUM!	3.05042	27.7324	1.44299
3.05708	0.0133514	-1.87447	3.05375	28.8057	1.45948	3.05708	-0.0810623	#NUM!	3.05708	24.9496	1.39706
3.06375	0.0157356	-1.80312	3.06042	25.9204	1.41364	3.06375	-0.0834465	#NUM!	3.06375	22.4724	1.35165
3.07042	0.0190735	-1.71957	3.06708	23.3369	1.36804	3.07042	-0.0858307	#NUM!	3.07042	20.2589	1.30662
3.07708	0.0228882	-1.64039	3.07375	21.0223	1.32268	3.07708	-0.087738	#NUM!	3.07708	18.2714	1.26177
3.08375	0.0281334	-1.55078	3.08042	18.9438	1.27747	3.08375	-0.0896454	#NUM!	3.08375	16.4785	1.21692
3.09042	0.0348091	-1.45831	3.08708	17.0717	1.23228	3.09042	-0.0915527	#NUM!	3.09042	14.8582	1.17197
3.09708	0.0414848	-1.38211	3.09375	15.3794	1.18694	3.09708	-0.0929832	#NUM!	3.09708	13.3905	1.1268
3.10375	0.0476837	-1.32163	3.10042	13.8445	1.14128	3.10375	-0.0934601	#NUM!	3.10375	12.0578	1.08127
3.11042	0.0529289	-1.27631	3.10708	12.4493	1.09514	3.11042	-0.0939369	#NUM!	3.11042	10.8442	1.0352
3.11708	0.0562668	-1.24975	3.11375	11.1804	1.04846	3.11708	-0.0944138	#NUM!	3.11708	9.73654	0.988405
3.12375	0.0581741	-1.23527	3.12042	10.0255	1.00111	3.12375	-0.0953674	#NUM!	3.12375	8.72517	0.940774
3.13042	0.0576973	-1.23884	3.12708	8.97264	0.95292	3.13042	-0.0972748	#NUM!	3.13042	7.80296	0.89226
3.13708	0.0548363	-1.26093	3.13375	8.01134	0.903705	3.13708	-0.099659	#NUM!	3.13708	6.96135	0.842693
3.14375	0.0510216	-1.29225	3.14042	7.13444	0.85336	3.14375	-0.103951	#NUM!	3.14375	6.19364	0.791946
3.15042	0.0462532	-1.33486	3.14708	6.33669	0.801862	3.15042	-0.108719	#NUM!	3.15042	5.49269	0.739785
3.15708	0.0429153	-1.36739	3.15375	5.61142	0.749073	3.15708	-0.113487	#NUM!	3.15708	4.85325	0.686033
3.16375	0.0400543	-1.39735	3.16042	4.951	0.694693	3.16375	-0.116825	#NUM!	3.16375	4.27055	0.630484
3.17042	0.0386238	-1.41314	3.16708	4.34971	0.63846	3.17042	-0.119209	#NUM!	3.17042	3.74079	0.572963
3.17708	0.0371933	-1.42954	3.17375	3.80421	0.580264	3.17708	-0.121117	#NUM!	3.17708	3.26014	0.513236
3.18375	0.0357628	-1.44657	3.18042	3.31116	0.51998	3.18375	-0.12207	#NUM!	3.18375	2.82526	0.451058
3.19042	0.0338554	-1.47037	3.18708	2.8677	0.457534	3.19042	-0.122547	#NUM!	3.19042	2.4333	0.386196
3.19708	0.0309944	-1.50872	3.19375	2.46906	0.392532	3.19708	-0.123024	#NUM!	3.19708	2.08235	0.318553
3.20375	0.0267029	-1.57344	3.20042	2.11287	0.324872	3.20375	-0.123501	#NUM!	3.20375	1.7705	0.248095
3.21042	0.0209808	-1.67818	3.20708	1.79529	0.254135	3.21042	-0.123978	#NUM!	3.21042	1.49584	0.174885
3.21708	0.0128746	-1.89027	3.21375	1.51491	0.180387	3.21708	-0.123978	#NUM!	3.21708	1.25504	0.098656
3.22375	0.0038147	-2.41854	3.22042	1.26839	0.103252	3.22375	-0.123978	#NUM!	3.22375	1.04523	0.0192106
3.23042	-0.00667572	#NUM!	3.22708	1.05238	0.0221724	3.23042	-0.124454	#NUM!	3.23042	0.863552	-0.0637115
3.23708	-0.0166893	#NUM!	3.23375	0.865459	-0.0627533	3.23708	-0.125408	#NUM!	3.23708	0.708103	-0.149903
3.24375	-0.0276566	#NUM!	3.24042	0.705242	-0.151662	3.24375	-0.125885	#NUM!	3.24375	0.576019	-0.239563
3.25042	-0.038147	#NUM!	3.24708	0.56839	-0.245354	3.25042	-0.126839	#NUM!	3.25042	0.464439	-0.333071
3.25708	-0.0481606	#NUM!	3.25375	0.452518	-0.344364	3.25708	-0.127792	#NUM!	3.25708	0.370026	-0.431768
3.26375	-0.0572205	#NUM!	3.26042	0.355244	-0.449474	3.26375	-0.129223	#NUM!	3.26375	0.290871	-0.5363
3.27042	-0.0653267	#NUM!	3.26708	0.274181	-0.561962	3.27042	-0.130653	#NUM!	3.27042	0.225067	-0.647688
3.27708	-0.0734329	#NUM!	3.27375	0.207424	-0.683141	3.27708	-0.132561	#NUM!	3.27708	0.171185	-0.766535
3.28375	-0.0805855	#NUM!	3.28042	0.152588	-0.81648	3.28375	-0.134468	#NUM!	3.28375	0.126839	-0.896748
3.29042	-0.0858307	#NUM!	3.28708	0.107288	-0.969447	3.29042	-0.136375	#NUM!	3.29042	0.0901222	-1.04517
3.29708	-0.0896454	#NUM!	3.29375	0.0710487	-1.14844	3.29708	-0.138283	#NUM!	3.29708	0.0596046	-1.22472
3.30375	-0.0925064	#NUM!	3.30042	0.0414848	-1.38211	3.30375	-0.14019	#NUM!	3.30375	0.0348091	-1.45831
3.31042	-0.0939369	#NUM!	3.30708	0.017643	-1.75343	3.31042	-0.141621	#NUM!	3.31042	0.0143051	-1.84451
3.31708	-0.0944138	#NUM!	3.31375	-0.00238419	#NUM!	3.31708	-0.141621	#NUM!	3.31708	-0.00333786	#NUM!
3.32375	-0.0953674	#NUM!	3.32042	-0.0190735	#NUM!	3.32375	-0.140667	#NUM!	3.32375	-0.0185966	#NUM!
3.33042	-0.0972748	#NUM!	3.32708	-0.0324249	#NUM!	3.33042	-0.14019	#NUM!	3.33042	-0.0305176	#NUM!
3.33708	-0.0991821	#NUM!	3.33375	-0.0429153	#NUM!	3.33708	-0.139713	#NUM!	3.33708	-0.0395775	#NUM!
3.34375	-0.100136	#NUM!	3.34042	-0.0519753	#NUM!	3.34375	-0.13876	#NUM!	3.34375	-0.0462532	#NUM!
3.35042	-0.101566	#NUM!	3.34708	-0.0596046	#NUM!	3.35042	-0.13876	#NUM!	3.35042	-0.0505447	#NUM!
3.35708	-0.103474	#NUM!	3.35375	-0.0662804	#NUM!	3.35708	-0.14019	#NUM!	3.35708	-0.0548363	#NUM!
3.36375	-0.105381	#NUM!	3.36042	-0.0724792	#NUM!	3.36375	-0.142097	#NUM!	3.36375	-0.058651	#NUM!
3.37042	-0.106335	#NUM!	3.36708	-0.0782013	#NUM!	3.37042	-0.144005	#NUM!	3.37042	-0.0638962	#NUM!
3.37708	-0.107765	#NUM!	3.37375	-0.0829697	#NUM!	3.37708	-0.145435	#NUM!	3.37708	-0.0686646	#NUM!
3.38375	-0.110626	#NUM!	3.38042	-0.0863075	#NUM!	3.38375	-0.146866	#NUM!	3.38375	-0.0734329	#NUM!
3.39042	-0.114918	#NUM!	3.38708	-0.0886917	#NUM!	3.39042	-0.146866	#NUM!	3.39042	-0.0786781	#NUM!
3.39708	-0.118732	#NUM!	3.39375	-0.0905991	#NUM!	3.39708	-0.146389	#NUM!	3.39708	-0.0824928	#NUM!
3.40375	-0.121593	#NUM!	3.40042	-0.0929832	#NUM!	3.40375	-0.145912	#NUM!	3.40375	-0.0858307	#NUM!
3.41042	-0.124454	#NUM!	3.40708	-0.0958443	#NUM!	3.41042	-0.144958	#NUM!	3.41042	-0.0882149	#NUM!
3.41708	-0.127316	#NUM!	3.41375	-0.0991821	#NUM!	3.41708	-0.144482	#NUM!	3.41708	-0.0901222	#NUM!
3.42375	-0.129223	#NUM!	3.42042	-0.102997	#NUM!	3.42375	-0.144958	#NUM!	3.42375	-0.0925064	#NUM!
3.43042	-0.130653	#NUM!	3.42708	-0.106812	#NUM!	3.43042	-0.146389	#NUM!	3.43042	-0.0944138	#NUM!
3.43708	-0.131607	#NUM!	3.43375	-0.109673	#NUM!	3.43708	-0.148296	#NUM!	3.43708	-0.0958443	#NUM!
3.44375	-0.133991	#NUM!	3.44042	-0.112534	#NUM!	3.44375	-0.150204	#NUM!	3.44375	-0.0963211	#NUM!
3.45042	-0.135899	#NUM!	3.44708	-0.115395	#NUM!	3.45042	-0.152588	#NUM!	3.45042	-0.0977516	#NUM!
3.45708	-0.137806	#NUM!	3.45375	-0.117779	#NUM!	3.45708	-0.154495	#NUM!	3.45708	-0.0987053	#NUM!
3.46375	-0.13876	#NUM!	3.46042	-0.120163	#NUM!	3.46375	-0.155449	#NUM!	3.46375	-0.100136	#NUM!
3.47042	-0.139236	#NUM!	3.46708	-0.121593	#NUM!	3.47042	-0.155926	#NUM!	3.47042	-0.101566	#NUM!
3.47708	-0.14019	#NUM!	3.47375	-0.123501	#NUM!	3.47708	-0.156879	#NUM!	3.47708	-0.103951	#NUM!
3.48375	-0.140667	#NUM!	3.48042	-0.123501	#NUM!	3.48375	-0.157833	#NUM!	3.48375	-0.106812	#NUM!
3.49042	-0.142097	#NUM!	3.48708	-0.123501	#NUM!	3.49042	-0.15974	#NUM!	3.49042	-0.108719	#NUM!
3.49708	-0.144482	#NUM!	3.49375	-0.123024	#NUM!	3.49708	-0.162125	#NUM!	3.49708	-0.109196	#NUM!
3.50375	-0.147343	#NUM!	3.50042	-0.123501	#NUM!	3.50375	-0.164509	#NUM!	3.50375	-0.110149	#NUM!
3.51042	-0.150204	#NUM!	3.50708	-0.124931	#NUM!	3.51042	-0.16737	#NUM!	3.51042	-0.111103	#NUM!
3.51708	-0.152588	#NUM!	3.51375	-0.126839	#NUM!	3.51708	-0.169277	#NUM!	3.51708	-0.11158	#NUM!
3.52375	-0.154495	#NUM!	3.52042	-0.129223	#NUM!	3.52375	-0.170708	#NUM!	3.52375	-0.11158	#NUM!
3.53042	-0.154972	#NUM!	3.52708	-0.132561	#NUM!	3.53042	-0.171661	#NUM!	3.53042	-0.11301	#NUM!
3.53708	-0.154972	#NUM!	3.53375	-0.134945	#NUM!	3.53708	-0.172138	#NUM!	3.53708	-0.115871	#NUM!
3.54375	-0.154495	#NUM!	3.54042	-0.135899	#NUM!	3.54375	-0.172615	#NUM!	3.54375	-0.119209	#NUM!
3.55042	-0.154018	#NUM!	3.54708	-0.136852	#NUM!	3.55042	-0.174046	#NUM!	3.55042	-0.121593	#NUM!
3.55708	-0.153065	#NUM!	3.55375	-0.136375	#NUM!	3.55708	-0.175476	#NUM!	3.55708	-0.123501	#NUM!
3.56375	-0.153065	#NUM!	3.56042	-0.135899	#NUM!	3.56375	-0.17643	#NUM!	3.56375	-0.125408	#NUM!
3.57042	-0.153542	#NUM!	3.56708	-0.134468	#NUM!	3.57042	-0.176907	#NUM!	3.57042	-0.127316	#NUM!
3.57708	-0.154495	#NUM!	3.57375	-0.133991	#NUM!	3.57708	-0.176907	#NUM!	3.57708	-0.128746	#NUM!
3.58375	-0.155449	#NUM!	3.58042	-0.134468	#NUM!	3.58375	-0.176907	#NUM!	3.58375	-0.130177	#NUM!
3.59042	-0.155449	#NUM!	3.58708	-0.135422	#NUM!	3.59042	-0.175476	#NUM!	3.59042	-0.131607	#NUM!
3.59708	-0.155926	#NUM!	3.59375	-0.136375	#NUM!	3.59708	-0.174046	#NUM!	3.59708	-0.133038	#NUM!
3.60375	-0.155926	#NUM!	3.60042	-0.137329	#NUM!	3.60375	-0.173092	#NUM!	3.60375	-0.133991	#NUM!
3.61042	-0.156403	#NUM!	3.60708	-0.137806	#NUM!	3.61042	-0.172615	#NUM!	3.61042	-0.133991	#NUM!
3.61708	-0.155926	#NUM!	3.61375	-0.137806	#NUM!	3.61708	-0.173092	#NUM!	3.61708	-0.133991	#NUM!
3.62375	-0.155926	#NUM!	3.62042	-0.136852	#NUM!	3.62375	-0.173569	#NUM!	3.62375	-0.133514	#NUM!
3.63042	-0.155926	#NUM!	3.62708	-0.137329	#NUM!	3.63042	-0.174522	#NUM!	3.63042	-0.133514	#NUM!
3.63708	-0.156403	#NUM!	3.63375	-0.137806	#NUM!	3.63708	-0.175953	#NUM!	3.63708	-0.133038	#NUM!
3.64375	-0.156403	#NUM!	3.64042	-0.137329	#NUM!	3.64375	-0.17786	#NUM!	3.64375	-0.133038	#NUM!
3.65042	-0.156879	#NUM!	3.64708	-0.137329	#NUM!	3.65042	-0.179768	#NUM!	3.65042	-0.132561	#NUM!
3.65708	-0.157356	#NUM!	3.65375	-0.137329	#NUM!	3.65708	-0.181198	#NUM!	3.65708	-0.131607	#NUM!
3.66375	-0.157833	#NUM!	3.66042	-0.137806	#NUM!	3.66375	-0.182629	#NUM!	3.66375	-0.13113	#NUM!
3.67042	-0.159264	#NUM!	3.66708	-0.137806	#NUM!	3.67042	-0.183105	#NUM!	3.67042	-0.130177	#NUM!
3.67708	-0.161171	#NUM!	3.67375	-0.137806	#NUM!	3.67708	-0.183582	#NUM!	3.67708	-0.130177	#NUM!
3.68375	-0.162601	#NUM!	3.68042	-0.137329	#NUM!	3.68375	-0.182629	#NUM!	3.68375	-0.131607	#NUM!
3.69042	-0.163078	#NUM!	3.68708	-0.136852	#NUM!	3.69042	-0.182152	#NUM!	3.69042	-0.133038	#NUM!
3.69708	-0.163555	#NUM!	3.69375	-0.136375	#NUM!	3.69708	-0.181198	#NUM!	3.69708	-0.134468	#NUM!
3.70375	-0.164986	#NUM!	3.70042	-0.134945	#NUM!	3.70375	-0.180721	#NUM!	3.70375	-0.135422	#NUM!
3.71042	-0.165939	#NUM!	3.70708	-0.133038	#NUM!	3.71042	-0.180721	#NUM!	3.71042	-0.135899	#NUM!
3.71708	-0.165939	#NUM!	3.71375	-0.132084	#NUM!	3.71708	-0.180244	#NUM!	3.71708	-0.135899	#NUM!
3.72375	-0.164986	#NUM!	3.72042	-0.132561	#NUM!	3.72375	-0.179291	#NUM!	3.72375	-0.135422	#NUM!
3.73042	-0.164032	#NUM!	3.72708	-0.133991	#NUM!	3.73042	-0.17786	#NUM!	3.73042	-0.134468	#NUM!
3.73708	-0.163555	#NUM!	3.73375	-0.135899	#NUM!	3.73708	-0.177383	#NUM!	3.73708	-0.133514	#NUM!
3.74375	-0.163555	#NUM!	3.74042	-0.137806	#NUM!	3.74375	-0.177383	#NUM!	3.74375	-0.132561	#NUM!
3.75042	-0.164032	#NUM!	3.74708	-0.139236	#NUM!	3.75042	-0.17786	#NUM!	3.75042	-0.132561	#NUM!
3.75708	-0.165462	#NUM!	3.75375	-0.139236	#NUM!	3.75708	-0.17786	#NUM!	3.75708	-0.132561	#NUM!
3.76375	-0.166416	#NUM!	3.76042	-0.138283	#NUM!	3.76375	-0.178337	#NUM!	3.76375	-0.133038	#NUM!
3.77042	-0.167847	#NUM!	3.76708	-0.136852	#NUM!	3.77042	-0.179291	#NUM!	3.77042	-0.134468	#NUM!
3.77708	-0.168324	#NUM!	3.77375	-0.135899	#NUM!	3.77708	-0.180244	#NUM!	3.77708	-0.135899	#NUM!
3.78375	-0.167847	#NUM!	3.78042	-0.134945	#NUM!	3.78375	-0.180244	#NUM!	3.78375	-0.137329	#NUM!
3.79042	-0.16737	#NUM!	3.78708	-0.134468	#NUM!	3.79042	-0.180721	#NUM!	3.79042	-0.137806	#NUM!
3.79708	-0.166893	#NUM!	3.79375	-0.134468	#NUM!	3.79708	-0.181198	#NUM!	3.79708	-0.138283	#NUM!
3.80375	-0.166893	#NUM!	3.80042	-0.134945	#NUM!	3.80375	-0.182629	#NUM!	3.80375	-0.13876	#NUM!
3.81042	-0.167847	#NUM!	3.80708	-0.135422	#NUM!	3.81042	-0.184059	#NUM!	3.81042	-0.139236	#NUM!
3.81708	-0.1688	#NUM!	3.81375	-0.135899	#NUM!	3.81708	-0.185013	#NUM!	3.81708	-0.14019	#NUM!
3.82375	-0.170231	#NUM!	3.82042	-0.137329	#NUM!	3.82375	-0.18549	#NUM!	3.82375	-0.140667	#NUM!
3.83042	-0.170708	#NUM!	3.82708	-0.139236	#NUM!	3.83042	-0.185966	#NUM!	3.83042	-0.141621	#NUM!
3.83708	-0.170708	#NUM!	3.83375	-0.141621	#NUM!	3.83708	-0.186443	#NUM!	3.83708	-0.142574	#NUM!
3.84375	-0.170231	#NUM!	3.84042	-0.144005	#NUM!	3.84375	-0.18692	#NUM!	3.84375	-0.143051	#NUM!
3.85042	-0.169754	#NUM!	3.84708	-0.145435	#NUM!	3.85042	-0.187397	#NUM!	3.85042	-0.142574	#NUM!
3.85708	-0.1688	#NUM!	3.85375	-0.146389	#NUM!	3.85708	-0.187874	#NUM!	3.85708	-0.141621	#NUM!
3.86375	-0.168324	#NUM!	3.86042	-0.146389	#NUM!	3.86375	-0.187874	#NUM!	3.86375	-0.140667	#NUM!
3.87042	-0.16737	#NUM!	3.86708	-0.146389	#NUM!	3.87042	-0.187874	#NUM!	3.87042	-0.139713	#NUM!
3.87708	-0.167847	#NUM!	3.87375	-0.147343	#NUM!	3.87708	-0.187874	#NUM!	3.87708	-0.138283	#NUM!
3.88375	-0.168324	#NUM!	3.88042	-0.148773	#NUM!	3.88375	-0.188351	#NUM!	3.88375	-0.137329	#NUM!
3.89042	-0.169277	#NUM!	3.88708	-0.150681	#NUM!	3.89042	-0.188828	#NUM!	3.89042	-0.137329	#NUM!
3.89708	-0.169277	#NUM!	3.89375	-0.153065	#NUM!	3.89708	-0.188828	#NUM!	3.89708	-0.137806	#NUM!
3.90375	-0.169277	#NUM!	3.90042	-0.155449	#NUM!	3.90375	-0.188828	#NUM!	3.90375	-0.139713	#NUM!
3.91042	-0.1688	#NUM!	3.90708	-0.156403	#NUM!	3.91042	-0.188828	#NUM!	3.91042	-0.142097	#NUM!
3.91708	-0.168324	#NUM!	3.91375	-0.155926	#NUM!	3.91708	-0.187874	#NUM!	3.91708	-0.144958	#NUM!
3.92375	-0.167847	#NUM!	3.92042	-0.154495	#NUM!	3.92375	-0.185966	#NUM!	3.92375	-0.147343	#NUM!
3.93042	-0.16737	#NUM!	3.92708	-0.153065	#NUM!	3.93042	-0.184059	#NUM!	3.93042	-0.14925	#NUM!
3.93708	-0.167847	#NUM!	3.93375	-0.151634	#NUM!	3.93708	-0.183582	#NUM!	3.93708	-0.150204	#NUM!
3.94375	-0.1688	#NUM!	3.94042	-0.150681	#NUM!	3.94375	-0.183582	#NUM!	3.94375	-0.150681	#NUM!
3.95042	-0.169754	#NUM!	3.94708	-0.150681	#NUM!	3.95042	-0.184059	#NUM!	3.95042	-0.149727	#NUM!
3.95708	-0.170231	#NUM!	3.95375	-0.150681	#NUM!	3.95708	-0.185013	#NUM!	3.95708	-0.14925	#NUM!
3.96375	-0.170231	#NUM!	3.96042	-0.151157	#NUM!	3.96375	-0.18549	#NUM!	3.96375	-0.148773	#NUM!
3.97042	-0.169754	#NUM!	3.96708	-0.151157	#NUM!	3.97042	-0.18549	#NUM!	3.97042	-0.148296	#NUM!
3.97708	-0.169754	#NUM!	3.97375	-0.151157	#NUM!	3.97708	-0.184536	#NUM!	3.97708	-0.147343	#NUM!
3.98375	-0.169277	#NUM!	3.98042	-0.151157	#NUM!	3.98375	-0.182629	#NUM!	3.98375	-0.147343	#NUM!
3.99042	-0.169277	#NUM!	3.98708	-0.150681	#NUM!	3.99042	-0.181675	#NUM!	3.99042	-0.147343	#NUM!
3.99708	-0.169754	#NUM!	3.99375	-0.150681	#NUM!	3.99708	-0.181198	#NUM!	3.99708	-0.147343	#NUM!
		#NUM!	4.00042	-0.150681	#NUM!			#NUM!			#NUM!
